# Supplementary material for: Beyond the snapshot: identification of the timeless, enduring indicator microbiome informing soil fertility and crop production in alkaline soils
Source: Environ Microbiome. 2022 May 12;17:25. doi: 10.1186/s40793-022-00420-6 (PMC9101894; doi:10.1186/s40793-022-00420-6)
Supplement: Supplementary file 2 — Additional file 2 Supplementary information including detailed experiment setup and indicator phylotypes: Table S1. Detailed fertilization regimes in this study; Table S2. Detailed information of indicator phylotypes (n = 604). [file 40793_2022_420_MOESM2_ESM.xlsx]

## Sheet: Table S1
	Treatment	Base fertilizers											Supplementary fertilizer urea (kg N ha-1)
		N (kg N ha-1)				P (kg P2O5 ha-1)				K (kg K2O ha-1)
		Total	Manure	Urea		Total	Manure	Calcium super phosphate		Total	Manure	Potassium sulfate
	Maize
	Control (CK)	0	0	0		0	0	0		0	0	0	0
	Manure (OM)	150	150	0		75	51	24		150	65	85	0
	Half-manure N plus fertilizer N (1/2 OMN)	75	75	0		75	25.5	49.5		150	32.5	117.5	75
	Fertilizer NP (NPK)	60	0	60		75	0	75		150	0	150	90
	Fertilizer NP (NP)	60	0	60		75	0	75		0	0	0	90
	Fertilizer NK (NK)	60	0	60		0	0	0		150	0	150	90
	Fertilizer PK (PK)	0	0	0		75	0	75		150	0	150	0
	Wheat
	Control (CK)	0	0	0		0	0	0		0	0	0	0
	Manure (OM)	150	150	0		75	45	30		150	63	87	0
	Half-manure N plus fertilizer N (1/2 OMN)	90	75	15		75	22.5	52.5		150	31.5	118.5	60
	Fertilizer NP (NPK)	90	0	90		75	0	75		150	0	150	60
	Fertilizer NP (NP)	90	0	90		75	0	75		0	0	0	60
	Fertilizer NK (NK)	90	0	90		0	0	0		150	0	150	60
	Fertilizer PK (PK)	0	0	0		75	0	75		150	0	150	0

## Sheet: Table S2
	Relative Abundance								Pearman Correlation					Network		NCBI Blast
	Control	NK	NP	NPK	NPKM	OM	PK	Overall	Yield	TOC	TN	TP	TK	modules	degree	Similarity	Species	Taxid	Phylum	Taxonomy
Zotu3	0.000211779	0.000467419	0.000739348	0.000211779	0.00422682	0.0021792	0.000413534	0.00120712	0.28578	0.45253	0.474284			module #4	11	0.9949	Bacillus asahii	228899	Firmicutes	Bacteria;Firmicutes;Bacilli;Bacillales;Bacillaceae;Peribacillus
Zotu11	0.0113083	0.0348584	0.032495	0.00447494	0.0152218	0.0173571	0.0238321	0.0199354	-0.200316	-0.182461			0.288126			0.9974	Methylobacterium radiotolerans	426355	Proteobacteria	Bacteria;Proteobacteria;Alphaproteobacteria;Rhizobiales;Methylobacteriaceae;Methylobacterium
Zotu15	0.000417293	0.000942356	0.000918546	0.000288221	0.000823308	0.000246867	0.00130201	0.000705514	-0.266012	-0.313672	-0.282659		0.275939	module #1	20	0.9974	Priestia flexa	86664	Firmicutes	Bacteria;Firmicutes;Bacilli;Bacillales;Bacillaceae;Priestia
Zotu18	0.000655388	0.00216792	0.00235965	0.00062782	0.00146115	0.000406015	0.00154386	0.0013174	-0.206473	-0.300564	-0.24764		0.413678	module #1	25	0.977	Priestia filamentosa	1402861	Firmicutes	Bacteria;Firmicutes;Bacilli;Bacillales;Bacillaceae;Priestia
Zotu24	0.0074599	0.00910777	0.0106366	0.011302	0.00956015	0.00660777	0.0105777	0.0093217		-0.210687				module #3	7	0.9974	Blastococcus colisei	1564162	Actinobacteria	Bacteria;Actinobacteria;Actinomycetia;Geodermatophilales;Geodermatophilaceae;Blastococcus
Zotu28	0.000394737	0.00102381	0.00093609	0.000319549	0.000865915	0.000288221	0.00117794	0.000715181	-0.251778	-0.287054	-0.270307		0.329417	module #1	19	0.9974	Bacillus thaonhiensis	1178786	Firmicutes	Bacteria;Firmicutes;Bacilli;Bacillales;Bacillaceae;Bacillus
Zotu33	0.00695238	0.00859023	0.00520551	0.00496617	0.00380702	0.00351629	0.00594612	0.0055691	-0.43912	-0.514565	-0.485189	-0.293321		module #1	9	0.9974	Bacillus anthracis	1392	Firmicutes	Bacteria;Firmicutes;Bacilli;Bacillales;Bacillaceae;Bacillus
Zotu66	0.00425439	0.0050614	0.00433333	0.00304637	0.00253258	0.00164787	0.00583584	0.00381597	-0.580862	-0.679291	-0.662085	-0.207547	0.418501	module #1	20	0.9974	Fictibacillus arsenicus	255247	Firmicutes	Bacteria;Firmicutes;Bacilli;Bacillales;Bacillaceae;Fictibacillus
Zotu73	0.00308271	0.0043609	0.00612155	0.00353383	0.00444236	0.00216165	0.00572932	0.00420462		-0.216404			0.253132	module #1	5	0.9769	Tumebacillus ginsengisoli	363888	Firmicutes	Bacteria;Firmicutes;Bacilli;Bacillales;Alicyclobacillaceae;Tumebacillus
Zotu84	0.000221805	0.00047619	0.000586466	0.000218045	0.000406015	0.000126566	0.000830827	0.000409416	-0.202981	-0.281875	-0.287295		0.280423	module #1	11	0.9949	Ectobacillus funiculus	137993	Firmicutes	Bacteria;Firmicutes;Bacilli;Bacillales;Bacillaceae;Ectobacillus
Zotu86	0.000357143	0.000577694	0.000502506	0.000279449	0.000765664	0.000318296	0.000830827	0.000518797					0.179783			0.9284	Gaiella occulta	1002870	Actinobacteria	Bacteria;Actinobacteria;Rubrobacteria;Gaiellales;Gaiellaceae;Gaiella
Zotu106	0.0021015	0.00146867	0.00150877	0.00236341	0.00172055	0.00189975	0.00148622	0.0017927	0.223684			0.179106		module #2	35	0.9974	Nitrospira japonica	1325564	Nitrospirae	Bacteria;Nitrospirae;Nitrospira;Nitrospirales;Nitrospiraceae;Nitrospira
Zotu115	0.00292982	0.00386341	0.00271679	0.00227444	0.0017594	0.000819549	0.00216792	0.00236162	-0.344231	-0.507554	-0.467348	-0.336099	0.276483	module #5	1	0.9566	Symplocastrum californicum	1552230	Cyanobacteria	Bacteria;Cyanobacteria;Cyanobacteria;Oscillatoriophycideae;Oscillatoriales;Microcoleaceae;Symplocastrum
Zotu119	0.0018396	0.00093985	0.00134211	0.00181454	0.00165414	0.00216667	0.00154386	0.00161439	0.285286	0.309547	0.213523	0.243587		module #2	49	0.9003	Thiobacter subterraneus	279810	Proteobacteria	Bacteria;Proteobacteria;Betaproteobacteria;Burkholderiales;Burkholderiales genera incertae sedis;Thiobacter
Zotu124	0.00230827	0.00193985	0.00186216	0.00203759	0.00175439	0.00138346	0.00193609	0.00188883	-0.324688	-0.371909	-0.336385	-0.332019		module #1	8	0.9821	Bacillus cytotoxicus	580165	Firmicutes	Bacteria;Firmicutes;Bacilli;Bacillales;Bacillaceae;Bacillus
Zotu181	0.000125313	0.000338346	0.000359649	0.000199248	0.000409774	0.000152882	0.000344612	0.000275689					0.209469	module #1	2	0.8721	Sphaerobacter thermophilus	2057	Chloroflexi	Bacteria;Chloroflexi;Thermomicrobia;Sphaerobacterales;Sphaerobacteraceae;Sphaerobacter
Zotu194	0.00190351	0.00201629	0.00214662	0.00134336	0.00120551	0.000726817	0.00230075	0.00166327	-0.496314	-0.624092	-0.577209	-0.266947	0.291677	module #1	16	0.9974	Bacillus luciferensis	178774	Firmicutes	Bacteria;Firmicutes;Bacilli;Bacillales;Bacillaceae;Bacillus
Zotu202	0.00175313	0.00210025	0.00175564	0.00218045	0.00158897	0.0012005	0.00191855	0.00178536	-0.193865	-0.280958	-0.280546					0.9361	Gaiella occulta	1002870	Actinobacteria	Bacteria;Actinobacteria;Rubrobacteria;Gaiellales;Gaiellaceae;Gaiella
Zotu221	0.000671679	0.00120802	0.000803258	0.00213033	0.000710526	0.000541353	0.000432331	0.000928213								0.9949	Bacillus subtilis	1423	Firmicutes	Bacteria;Firmicutes;Bacilli;Bacillales;Bacillaceae;Bacillus
Zotu233	0.000211779	0.000595238	0.000586466	0.000219298	0.000516291	0.000180451	0.000496241	0.000400823		-0.191284			0.227986	module #1	9	0.9949	Neobacillus mesonae	1193713	Firmicutes	Bacteria;Firmicutes;Bacilli;Bacillales;Bacillaceae;Neobacillus
Zotu252	0.0012381	0.00689348	0.0063797	0.00719799	0.00265414	0.00113784	0.000892231	0.0037705	0.233551				0.291319	module #1	2	0.9923	Nitrosospira multiformis	1231	Proteobacteria	Bacteria;Proteobacteria;Betaproteobacteria;Nitrosomonadales;Nitrosomonadaceae;Nitrosospira
Zotu255	0.00105263	0.00113409	0.00138471	0.00159524	0.0015	0.000824561	0.00130827	0.00125707								0.9872	Skermanella rosea	1817965	Proteobacteria	Bacteria;Proteobacteria;Alphaproteobacteria;Rhodospirillales;Rhodospirillaceae;Skermanella
Zotu272	0.0012381	0.0016604	0.0020614	0.00115038	0.0012005	0.000646617	0.00148997	0.00134962	-0.346158	-0.455357	-0.397656	-0.246128	0.287303	module #1	9	0.9872	Neobacillus mesonae	1193713	Firmicutes	Bacteria;Firmicutes;Bacilli;Bacillales;Bacillaceae;Neobacillus
Zotu286	0.000946115	0.000730576	0.000790727	0.00112406	0.000932331	0.00100501	0.00074812	0.000896706	0.255593	0.210809	0.186057	0.294284		module #2	23	0.9897	Nitrospira japonica	1325564	Nitrospirae	Bacteria;Nitrospirae;Nitrospira;Nitrospirales;Nitrospiraceae;Nitrospira
Zotu301	0.00134461	0.00139599	0.0015	0.00148371	0.00122431	0.000844612	0.00152256	0.00133083	-0.230419	-0.336065	-0.297039			module #3	2	0.9463	Gaiella occulta	1002870	Actinobacteria	Bacteria;Actinobacteria;Rubrobacteria;Gaiellales;Gaiellaceae;Gaiella
Zotu320	0.000525063	0.000927318	0.000957393	0.000611529	0.000978697	0.000362155	0.00162657	0.000855532		-0.250089	-0.268925		0.247385	module #1	9	0.9949	Pseudarthrobacter phenanthrenivorans	930171	Actinobacteria	Bacteria;Actinobacteria;Actinomycetia;Micrococcales;Micrococcaceae;Pseudarthrobacter
Zotu356	0.00114035	0.000598997	0.000862155	0.00121429	0.00093985	0.000813283	0.000938596	0.000929646	0.220362			0.274577				0.954	Anaeromyxobacter dehalogenans	161493	Proteobacteria	Bacteria;Proteobacteria;Deltaproteobacteria;Myxococcales;Cystobacterineae;Anaeromyxobacter
Zotu382	0.000917293	0.000636591	0.000639098	0.000853383	0.000441103	0.000437343	0.00066416	0.000655567						module #2	13	0.8769	Dissulfurirhabdus thermomarina	1765737	Proteobacteria	Bacteria;Proteobacteria;Deltaproteobacteria;Deltaproteobacteria incertae sedis;Dissulfurirhabdaceae;Dissulfurirhabdus
Zotu441	0.000614035	0.000753133	0.00066416	0.000654135	0.00125439	0.00142982	0.000553885	0.000846223	0.177446	0.31952	0.391797		-0.208188	module #4	6	0.9974	Cytobacillus firmus	1399	Firmicutes	Bacteria;Firmicutes;Bacilli;Bacillales;Bacillaceae;Cytobacillus
Zotu469	0.00064411	0.000315789	0.000503759	0.000590226	0.000778195	0.000845865	0.000590226	0.000609739	0.296909	0.311676	0.24538	0.272853		module #2	20	0.9616	Luteitalea pratensis	1855912	Acidobacteria	Bacteria;Acidobacteria;Vicinamibacteria;Vicinamibacteraceae;Luteitalea
Zotu478	0.000651629	0.00111028	0.00146241	0.000794486	0.00122682	0.000394737	0.00123308	0.000981919		-0.183525			0.266683	module #1	7	0.9846	Tumebacillus ginsengisoli	363888	Firmicutes	Bacteria;Firmicutes;Bacilli;Bacillales;Alicyclobacillaceae;Tumebacillus
Zotu482	0.000753133	0.000515038	0.000690476	0.000649123	0.000576441	0.000317043	0.000642857	0.000592016		-0.24314	-0.244205					0.9694	Arenimicrobium luteum	1560324	Acidobacteria	Bacteria;Acidobacteria;Blastocatellia;Blastocatellales;Pyrinomonadaceae;Arenimicrobium
Zotu483	0.00139348	0.00133459	0.00153759	0.00135088	0.00148246	0.000926065	0.00194737	0.00142463			-0.23091					0.8951	Thermoanaerobaculum aquaticum	1312852	Acidobacteria	Bacteria;Acidobacteria;Thermoanaerobaculia;Thermoanaerobaculales;Thermoanaerobaculaceae;Thermoanaerobaculum
Zotu504	0.00062406	0.000809524	0.00105388	0.00109023	0.00130326	0.00114536	0.00074812	0.000967777	0.393827	0.392251	0.431282		-0.200985			0.9514	Gaiella occulta	1002870	Actinobacteria	Bacteria;Actinobacteria;Rubrobacteria;Gaiellales;Gaiellaceae;Gaiella
Zotu509	0.000502506	0.000492481	0.000567669	0.000849624	0.000677945	0.000572682	0.000451128	0.000587719	0.240466		0.260759					0.8165	Alkalicoccus luteus	1237094	Firmicutes	Bacteria;Firmicutes;Bacilli;Bacillales;Bacillaceae;Alkalicoccus
Zotu543	0.000545113	0.000398496	0.000595238	0.000912281	0.000561404	0.000526316	0.000506266	0.000577873	0.259103				-0.203204			0.9974	Rhizobium giardinii	56731	Proteobacteria	Bacteria;Proteobacteria;Alphaproteobacteria;Rhizobiales;Rhizobiaceae;Rhizobium
Zotu544	0.000850877	0.00117043	0.00116667	0.00105263	0.00112657	0.000820802	0.00129323	0.00106874								0.9335	Gaiella occulta	1002870	Actinobacteria	Bacteria;Actinobacteria;Rubrobacteria;Gaiellales;Gaiellaceae;Gaiella
Zotu560	0.000773183	0.000764411	0.000779449	0.000827068	0.00105138	0.000857143	0.000942356	0.000856427								0.9284	Gaiella occulta	1002870	Actinobacteria	Bacteria;Actinobacteria;Rubrobacteria;Gaiellales;Gaiellaceae;Gaiella
Zotu566	0.00165414	0.00356015	0.00207895	0.00302632	0.00230075	0.002401	0.00223308	0.00246491	0.228578			0.258057				0.9872	Nocardioides mesophilus	433659	Actinobacteria	Bacteria;Actinobacteria;Actinomycetia;Propionibacteriales;Nocardioidaceae;Nocardioides
Zotu572	0.000941103	0.000725564	0.000958647	0.000655388	0.000839599	0.000412281	0.000974937	0.000786788	-0.280356	-0.348752	-0.367802	-0.20353				0.9537	Chelatococcus composti	1743235	Proteobacteria	Bacteria;Proteobacteria;Alphaproteobacteria;Hyphomicrobiales;Chelatococcaceae;Chelatococcus
Zotu579	0.000817043	0.000923559	0.000745614	0.000927318	0.000696742	0.000443609	0.000952381	0.000786609	-0.265128	-0.340718	-0.32253					0.9412	Gaiella occulta	1002870	Actinobacteria	Bacteria;Actinobacteria;Rubrobacteria;Gaiellales;Gaiellaceae;Gaiella
Zotu583	0.000528822	0.000703008	0.000909774	0.000808271	0.000723058	0.000382206	0.000991228	0.000720909		-0.27087	-0.267713			module #3	1	0.9897	Rubellimicrobium rubrum	2585369	Proteobacteria	Bacteria;Proteobacteria;Alphaproteobacteria;Rhodobacterales;Rhodobacteraceae;Rubellimicrobium
Zotu587	0.00112657	0.00131454	0.00129699	0.000815789	0.000911028	0.000403509	0.00129825	0.00102381	-0.407119	-0.501434	-0.463973	-0.261873	0.263622	module #1	11	0.9769	Tumebacillus ginsengisoli	363888	Firmicutes	Bacteria;Firmicutes;Bacilli;Bacillales;Alicyclobacillaceae;Tumebacillus
Zotu611	0.00772431	0.0133471	0.0145689	0.00792982	0.00850501	0.00415288	0.00981328	0.00943448	-0.311984	-0.480056	-0.392479		0.418713	module #1	25	0.9847	Priestia filamentosa	1402861	Firmicutes	Bacteria;Firmicutes;Bacilli;Bacillales;Bacillaceae;Priestia
Zotu614	0.000862155	0.000765664	0.000746867	0.000718045	0.000394737	0.000166667	0.00120802	0.000694594	-0.347385	-0.488695	-0.476329	-0.178159	0.214699			0.9616	Drouetiella hepatica	2303515	Cyanobacteria	Bacteria;Cyanobacteria;Cyanobacteria;Pseudanabaenales;Oculatellaceae;Drouetiella
Zotu629	0.000815789	0.00104386	0.000818296	0.000646617	0.000532581	0.000259398	0.000776942	0.000699069	-0.44954	-0.583694	-0.503821	-0.33596	0.295778	module #1	6	0.9974	Bacillus koreensis	284581	Firmicutes	Bacteria;Firmicutes;Bacilli;Bacillales;Bacillaceae;Bacillus
Zotu641	0.000533835	0.000497494	0.000656642	0.00100125	0.000577694	0.000625313	0.000778195	0.000667204						module #3	1	0.9898	Geodermatophilus siccatus	1137991	Actinobacteria	Bacteria;Actinobacteria;Actinomycetia;Geodermatophilales;Geodermatophilaceae;Geodermatophilus
Zotu655	0.000815789	0.000392231	0.00031203	0.000488722	0.000270677	0.000233083	0.000611529	0.000446294			-0.223727			module #2	18	0.9486	Nordella oligomobilis	169056	Proteobacteria	Bacteria;Proteobacteria;Alphaproteobacteria;Hyphomicrobiales;Hyphomicrobiales incertae sedis;Nordella
Zotu661	0.000840852	0.000657895	0.000827068	0.000680451	0.000597744	0.000408521	0.000769424	0.000683136	-0.20816	-0.317191	-0.30756					0.9412	Gaiella occulta	1002870	Actinobacteria	Bacteria;Actinobacteria;Rubrobacteria;Gaiellales;Gaiellaceae;Gaiella
Zotu672	0.000706767	0.000685464	0.000578947	0.0005401	0.000478697	0.000350877	0.000654135	0.000570712		-0.211131	-0.270665		0.228012			0.9462	Bauldia litoralis	665467	Proteobacteria	Bacteria;Proteobacteria;Alphaproteobacteria;Rhizobiales;unclassified;Bauldia
Zotu674	0.000298246	0.000785714	0.000575188	0.000766917	0.00058396	0.000471178	0.000328321	0.000544218	0.217906		0.240904					0.9974	Microvirga massiliensis	1033741	Proteobacteria	Bacteria;Proteobacteria;Alphaproteobacteria;Rhizobiales;Methylobacteriaceae;Microvirga
Zotu688	0.000548872	0.000432331	0.000467419	0.000781955	0.000431078	0.000401003	0.000522556	0.000512173								0.9974	Streptomyces avermitilis	33903	Actinobacteria	Bacteria;Actinobacteria;Actinobacteria;Streptomycetales;Streptomycetaceae;Streptomyces
Zotu715	0.000798246	0.000824561	0.000755639	0.000914787	0.000578947	0.000289474	0.000718045	0.0006971	-0.25982	-0.384718	-0.348356	-0.177672		module #3	1	0.8535	Thermorudis peleae	1382356	Chloroflexi	Bacteria;Chloroflexi;Thermomicrobia;unclassified Thermomicrobia;Thermorudis
Zotu732	0.000528822	0.000576441	0.000870927	0.000596491	0.00043609	0.000224311	0.000795739	0.000575546		-0.199365	-0.234054					0.9262	Neosynechococcus sphagnicola	1501145	Cyanobacteria	Bacteria;Cyanobacteria;Cyanobacteria;Pseudanabaenales;Leptolyngbyaceae;Neosynechococcus
Zotu735	0.00062782	0.000741855	0.000714286	0.000493734	0.000394737	0.000246867	0.000656642	0.000553706		-0.292123	-0.277584		0.29993			0.9084	Propionispora hippei	209080	Firmicutes	Bacteria;Firmicutes;Negativicutes;Selenomonadales;Sporomusaceae;Propionispora
Zotu745	0.000323308	0.000367168	0.000403509	0.000411028	0.000374687	0.000265664	0.00045614	0.000371643								0.9437	Solirubrobacter phytolaccae	1404360	Actinobacteria	Bacteria;Actinobacteria;Thermoleophilia;Solirubrobacterales;Solirubrobacteraceae;Solirubrobacter
Zotu773	0.000399749	0.001	0.0010213	0.000730576	0.000596491	0.000206767	0.000814536	0.000681346	-0.223446	-0.372014	-0.311382		0.367699	module #1	5	0.9794	Rubellimicrobium rubrum	2585369	Proteobacteria	Bacteria;Proteobacteria;Alphaproteobacteria;Rhodobacterales;Rhodobacteraceae;Rubellimicrobium
Zotu779	0.000765664	0.00139599	0.000971178	0.000829574	0.00075188	0.00037594	0.00115789	0.000892589	-0.37604	-0.438597	-0.425818		0.402015			0.9412	Gaiella occulta	1002870	Actinobacteria	Bacteria;Actinobacteria;Rubrobacteria;Gaiellales;Gaiellaceae;Gaiella
Zotu816	0.000733083	0.000483709	0.000551378	0.00056015	0.000551378	0.000537594	0.000735589	0.000593269								0.9565	Gaiella occulta	1002870	Actinobacteria	Bacteria;Actinobacteria;Rubrobacteria;Gaiellales;Gaiellaceae;Gaiella
Zotu825	0.00462907	0.00388596	0.00377444	0.00515038	0.00301629	0.00254386	0.00385338	0.0038362	-0.191704	-0.354482	-0.314241			module #3	2	0.9031	Nakamurella lactea	1123241	Actinobacteria	Bacteria;Actinobacteria;Actinomycetia;Nakamurellales;Nakamurellaceae;Nakamurella
Zotu831	0.000374687	0.000555138	0.000471178	0.00047995	0.000357143	0.00023183	0.000446115	0.000416577		-0.28623	-0.216411		0.20043			0.9051	Arboricoccus pini	1963835	Proteobacteria	Bacteria;Proteobacteria;Alphaproteobacteria;Rhodospirillales;Geminicoccaceae;Arboricoccus
Zotu844	0.00033208	0.000264411	0.000310777	0.000431078	0.000343358	0.000342105	0.000274436	0.000328321	0.242492							0.9332	Bryobacter aggregatus	360054	Acidobacteria	Bacteria;Acidobacteria;Acidobacteriia;Bryobacterales;Bryobacteraceae;Bryobacter
Zotu860	0.000671679	0.000303258	0.00056391	0.000505013	0.000494987	0.000467419	0.000403509	0.000487111								0.9386	Solirubrobacter phytolaccae	1404360	Actinobacteria	Bacteria;Actinobacteria;Thermoleophilia;Solirubrobacterales;Solirubrobacteraceae;Solirubrobacter
Zotu883	0.000602757	0.000620301	0.000833333	0.000474937	0.000491228	0.000189223	0.000612782	0.000546366		-0.323996	-0.250393		0.243915			0.9008	Methylomusa anaerophila	1930071	Firmicutes	Bacteria;Firmicutes;Negativicutes;Selenomonadales;Sporomusaceae;Methylomusa
Zotu895	0.000200501	0.000236842	0.000304511	0.00016416	0.000325815	0.000160401	0.000441103	0.000261905								0.9488	Gaiella occulta	1002870	Actinobacteria	Bacteria;Actinobacteria;Rubrobacteria;Gaiellales;Gaiellaceae;Gaiella
Zotu896	0.000758145	0.000779449	0.000530075	0.000570175	0.000478697	0.00031203	0.000838346	0.00060956	-0.178742	-0.24776	-0.25478		0.238737			0.9488	Gaiella occulta	1002870	Actinobacteria	Bacteria;Actinobacteria;Rubrobacteria;Gaiellales;Gaiellaceae;Gaiella
Zotu920	0.000699248	0.000408521	0.000629073	0.00062782	0.000462406	0.000300752	0.00052381	0.000521661		-0.239248	-0.227597					0.9437	Solirubrobacter taibaiensis	1395955	Actinobacteria	Bacteria;Actinobacteria;Thermoleophilia;Solirubrobacterales;Solirubrobacteraceae;Solirubrobacter
Zotu921	0.000601504	0.000235589	0.000266917	0.000446115	0.000283208	0.000223058	0.000600251	0.00037952	-0.218915	-0.267987	-0.351553					0.9767	Adhaeribacter aerophilus	670288	Bacteroidetes	Bacteria;Bacteroidetes;Cytophagia;Cytophagales;Hymenobacteraceae;Adhaeribacter
Zotu925	0.000280702	0.000273183	0.000340852	0.000286967	0.000535088	0.000649123	0.000206767	0.000367526		0.236308	0.283823		-0.20828			0.9974	Rummeliibacillus pycnus	101070	Firmicutes	Bacteria;Firmicutes;Bacilli;Bacillales;Planococcaceae;Rummeliibacillus
Zotu927	0.000527569	0.000349624	0.000263158	0.000397243	0.000229323	0.00014411	0.000505013	0.000345149	-0.315355	-0.364304	-0.404153					0.9871	Daejeonella huanghensis	1303477	Bacteroidetes	Bacteria;Bacteroidetes;Sphingobacteriia;Sphingobacteriales;Sphingobacteriaceae;Daejeonella
Zotu932	0.000631579	0.000897243	0.000593985	0.000413534	0.000423559	0.000170426	0.000622807	0.000536162	-0.47099	-0.575956	-0.545035	-0.269855	0.410549	module #1	2	0.9872	Baia soyae	1544746	Firmicutes	Bacteria;Firmicutes;Bacilli;Bacillales;Thermoactinomycetaceae;Baia
Zotu942	0.00158145	0.0018797	0.00232206	0.00250627	0.001901	0.00137343	0.00237218	0.00199087		-0.18393				module #3	1	0.9847	Blastococcus jejuensis	351224	Actinobacteria	Bacteria;Actinobacteria;Actinomycetia;Geodermatophilales;Geodermatophilaceae;Blastococcus
Zotu957	0.00115414	0.000636591	0.000844612	0.000943609	0.000954887	0.000992481	0.00112782	0.000950591					-0.17923			0.9335	Gaiella occulta	1002870	Actinobacteria	Bacteria;Actinobacteria;Rubrobacteria;Gaiellales;Gaiellaceae;Gaiella
Zotu974	0.000904762	0.0033208	0.00263158	0.00149373	0.00129699	0.00064787	0.00113033	0.0016323		-0.24141			0.46553	module #1	7	0.9949	Bacillus mesophilus	1808955	Firmicutes	Bacteria;Firmicutes;Bacilli;Bacillales;Bacillaceae;Bacillus
Zotu994	0.000897243	0.00087218	0.000776942	0.0010589	0.000705514	0.000473684	0.000699248	0.000783387								0.9898	Geobacter uraniireducens	351605	Proteobacteria	Bacteria;Proteobacteria;Deltaproteobacteria;Desulfuromonadales;Geobacteraceae;Geobacter
Zotu1014	0.000399749	0.000374687	0.000408521	0.000471178	0.000348371	0.000317043	0.000449875	0.000395632								0.941	Nitrospirillum amazonense	28077	Proteobacteria	Bacteria;Proteobacteria;Alphaproteobacteria;Rhodospirillales;Azospirillaceae;Nitrospirillum
Zotu1025	0.000421053	0.000334586	0.000388471	0.000506266	0.000236842	0.000114035	0.000489975	0.00035589	-0.197341	-0.355254	-0.35286					0.9872	Albertania alaskaensis	2784002	Cyanobacteria	Bacteria;Cyanobacteria;Pseudanabaenales;Leptolyngbyaceae;Albertania
Zotu1039	0.000382206	0.000286967	0.00035589	0.000541353	0.000266917	0.000181704	0.000284461	0.0003285								0.8249	Thermomarinilinea lacunifontana	1081799	Chloroflexi	Bacteria;Chloroflexi;Anaerolineae;Anaerolineales;Anaerolineaceae;Thermomarinilinea
Zotu1070	0.000527569	0.000383459	0.000360902	0.000399749	0.000347118	0.000195489	0.000468672	0.00038328	-0.224516	-0.303363	-0.292934					0.9563	Microvirga massiliensis	1033741	Proteobacteria	Bacteria;Proteobacteria;Alphaproteobacteria;Rhizobiales;Methylobacteriaceae;Microvirga
Zotu1105	0.0012381	0.00123183	0.000984962	0.00087594	0.000632832	0.000383459	0.000977444	0.000903509	-0.373814	-0.465099	-0.481053	-0.385825	0.194337	module #5	1	0.9207	Pycnacronema edaphica	2785932	Cyanobacteria	Bacteria;Cyanobacteria;Oscillatoriophycideae;Oscillatoriales;Coleofasciculaceae;Pycnacronema
Zotu1112	0.000265664	0.000333333	0.000357143	0.000497494	0.000448622	0.000343358	0.000353383	0.000371285	0.214952		0.200805					0.9872	Skermanella rosea	1817965	Proteobacteria	Bacteria;Proteobacteria;Alphaproteobacteria;Rhodospirillales;Rhodospirillaceae;Skermanella
Zotu1117	0.000253133	0.000344612	0.000340852	0.000369674	0.000299499	0.000289474	0.000274436	0.00031024								0.9203	Arboricoccus pini	1963835	Proteobacteria	Bacteria;Proteobacteria;Alphaproteobacteria;Rhodospirillales;Geminicoccaceae;Arboricoccus
Zotu1121	0.000591479	0.000592732	0.000521303	0.000501253	0.000264411	0.000130326	0.000706767	0.00047261	-0.304382	-0.446059	-0.46701		0.264261			0.9565	Gaiella occulta	1002870	Actinobacteria	Bacteria;Actinobacteria;Rubrobacteria;Gaiellales;Gaiellaceae;Gaiella
Zotu1150	0.000313283	0.000674185	0.000533835	0.000474937	0.000427318	0.000157895	0.000478697	0.000437164		-0.30377	-0.247675		0.301877			0.9205	Arboricoccus pini	1963835	Proteobacteria	Bacteria;Proteobacteria;Alphaproteobacteria;Rhodospirillales;Geminicoccaceae;Arboricoccus
Zotu1161	0.000558897	0.000429825	0.000275689	0.000362155	0.00020802	0.000162907	0.000482456	0.000354279	-0.191968	-0.301532	-0.368703		0.183067			0.946	Nordella oligomobilis	169056	Proteobacteria	Bacteria;Proteobacteria;Alphaproteobacteria;Hyphomicrobiales;Hyphomicrobiales incertae sedis;Nordella
Zotu1174	0.000345865	0.000616541	0.000397243	0.000477444	0.000383459	0.000226817	0.000444862	0.000413176	-0.201328	-0.298072	-0.225873		0.196218			0.9154	Arboricoccus pini	1963835	Proteobacteria	Bacteria;Proteobacteria;Alphaproteobacteria;Rhodospirillales;Geminicoccaceae;Arboricoccus
Zotu1197	0.000286967	0.000828321	0.000553885	0.000426065	0.000236842	0.000206767	0.000388471	0.000418188	-0.231311	-0.368643	-0.302131		0.380955			0.9949	Paenisporosarcina macmurdoensis	212659	Firmicutes	Bacteria;Firmicutes;Bacilli;Bacillales;Planococcaceae;Paenisporosarcina
Zotu1241	0.000350877	0.000401003	0.000503759	0.000388471	0.000598997	0.000328321	0.000555138	0.000446652								0.9231	Skermanella aerolata	393310	Proteobacteria	Bacteria;Proteobacteria;Alphaproteobacteria;Rhodospirillales;Rhodospirillaceae;Skermanella
Zotu1253	0.000451128	0.000705514	0.000314536	0.00035213	0.000200501	8.5213e-05	0.000447368	0.000365199	-0.458239	-0.543758	-0.542495	-0.285248	0.350887			0.8312	Luteitalea pratensis	1855912	Acidobacteria	Bacteria;Acidobacteria;Vicinamibacteria;Vicinamibacteraceae;Luteitalea
Zotu1258	0.000595238	0.000798246	0.000527569	0.000565163	0.000329574	0.000109023	0.000723058	0.000521124	-0.424687	-0.567199	-0.525349	-0.186161	0.317156	module #1	2	0.8612	Thermorudis peleae	1382356	Chloroflexi	Bacteria;Chloroflexi;Thermomicrobia;unclassified Thermomicrobia;Thermorudis
Zotu1273	0.000327068	0.000522556	0.00052381	0.000317043	0.000380952	0.000211779	0.000377193	0.000380057	-0.226926	-0.313152	-0.243024	-0.221498	0.178411			0.9847	Metabacillus endolithicus	1535204	Firmicutes	Bacteria;Firmicutes;Bacilli;Bacillales;Bacillaceae;Metabacillus
Zotu1317	0.000347118	0.000525063	0.000512531	0.000403509	0.000507519	0.000270677	0.000530075	0.000442356					0.23111			0.9308	Skermanella rosea	1817965	Proteobacteria	Bacteria;Proteobacteria;Alphaproteobacteria;Rhodospirillales;Rhodospirillaceae;Skermanella
Zotu1328	0.00043985	0.000591479	0.00037594	0.000313283	0.000234336	0.000149123	0.000546366	0.000378625	-0.326567	-0.408801	-0.391746		0.317593			0.8985	Propionispora hippei	209080	Firmicutes	Bacteria;Firmicutes;Negativicutes;Selenomonadales;Sporomusaceae;Propionispora
Zotu1351	0.000160401	0.00016416	0.000313283	0.000438596	0.000347118	0.000422306	0.000140351	0.000283745	0.516077	0.461872	0.5042	0.293927	-0.228298			0.9871	Ensifer adhaerens	106592	Proteobacteria	Bacteria;Proteobacteria;Alphaproteobacteria;Hyphomicrobiales;Rhizobiaceae;Ensifer
Zotu1395	0.000402256	0.000265664	0.000259398	0.000276942	0.000194236	0.000161654	0.000296992	0.000265306	-0.193799	-0.269128	-0.279307					0.9332	Bryobacter aggregatus	360054	Acidobacteria	Bacteria;Acidobacteria;Acidobacteriia;Bryobacterales;Bryobacteraceae;Bryobacter
Zotu1403	0.000447368	0.000235589	0.000307018	0.000348371	0.000265664	0.00022807	0.000397243	0.000318475		-0.177697	-0.238142					0.9437	Gaiella occulta	1002870	Actinobacteria	Bacteria;Actinobacteria;Rubrobacteria;Gaiellales;Gaiellaceae;Gaiella
Zotu1430	0.000299499	0.000239348	0.00024812	0.000284461	0.000229323	0.000216792	0.000236842	0.000250627								0.8542	Thermoanaerobaculum aquaticum	1312852	Acidobacteria	Bacteria;Acidobacteria;Thermoanaerobaculia;Thermoanaerobaculales;Thermoanaerobaculaceae;Thermoanaerobaculum
Zotu1522	0.000368421	0.000380952	0.000404762	0.000313283	0.000281955	0.000129073	0.000530075	0.000344074	-0.326291	-0.390085	-0.423203	-0.198786	0.192083			0.9409	Pleomorphomonas oryzae	261934	Proteobacteria	Bacteria;Proteobacteria;Alphaproteobacteria;Hyphomicrobiales;Pleomorphomonadaceae;Pleomorphomonas
Zotu1523	0.000281955	0.000215539	0.000276942	0.000318296	0.000214286	0.000170426	0.000203008	0.000240064								0.9949	Geobacter bremensis	60035	Proteobacteria	Bacteria;Proteobacteria;Deltaproteobacteria;Desulfuromonadales;Geobacteraceae;Geobacter
Zotu1526	0.000286967	0.000596491	0.000428571	0.000402256	0.000286967	0.000166667	0.000353383	0.000360186	-0.185927	-0.32362	-0.238453		0.310888			0.9077	Arboricoccus pini	1963835	Proteobacteria	Bacteria;Proteobacteria;Alphaproteobacteria;Rhodospirillales;Geminicoccaceae;Arboricoccus
Zotu1534	0.00039599	0.000377193	0.000389724	0.00031203	0.00029198	0.000114035	0.000491228	0.000338883	-0.329847	-0.427123	-0.445339		0.197525			0.9409	Phyllobacterium leguminum	314237	Proteobacteria	Bacteria;Proteobacteria;Alphaproteobacteria;Hyphomicrobiales;Phyllobacteriaceae;Phyllobacterium
Zotu1550	0.000214286	0.00023183	0.000230576	0.000288221	0.000191729	0.000180451	0.000215539	0.000221805								0.8398	Evansella vedderi	38282	Firmicutes	Bacteria;Firmicutes;Bacilli;Bacillales;Bacillaceae;Evansella
Zotu1552	0.000521303	0.000651629	0.000884712	0.000839599	0.000463659	0.000280702	0.000515038	0.000593806		-0.237394			0.190001			0.9872	Paenibacillus psychroresistens	1778678	Firmicutes	Bacteria;Firmicutes;Bacilli;Bacillales;Paenibacillaceae;Paenibacillus
Zotu1605	0.000631579	0.00105639	0.000863409	0.00074812	0.000759398	0.000427318	0.000926065	0.000773183	-0.226716	-0.30317	-0.300223		0.304827			0.9386	Gaiella occulta	1002870	Actinobacteria	Bacteria;Actinobacteria;Rubrobacteria;Gaiellales;Gaiellaceae;Gaiella
Zotu1611	0.000626566	0.00097619	0.00124436	0.000822055	0.00117794	0.000632832	0.00120301	0.000954708						module #1	4	0.9591	Gaiella occulta	1002870	Actinobacteria	Bacteria;Actinobacteria;Rubrobacteria;Gaiellales;Gaiellaceae;Gaiella
Zotu1641	0.000463659	0.000443609	0.000307018	0.000449875	0.000270677	0.00012406	0.000498747	0.000365378	-0.279366	-0.367154	-0.335475					0.8418	Caldilinea tarbellica	859243	Chloroflexi	Bacteria;Chloroflexi;Caldilineae;Caldilineales;Caldilineaceae;Caldilinea
Zotu1643	0.000345865	0.000293233	0.000215539	0.00033584	0.000182957	0.000298246	0.000226817	0.000271214	-0.238816	-0.217772	-0.216201	-0.284033				0.9872	Peribacillus simplex	1349754	Firmicutes	Bacteria;Firmicutes;Bacilli;Bacillales;Bacillaceae;Peribacillus
Zotu1679	0.000218045	0.000318296	0.000214286	0.000313283	0.000171679	0.000142857	0.000159148	0.000219656								0.9667	Roseomonas aquatica	373043	Proteobacteria	Bacteria;Proteobacteria;Alphaproteobacteria;Rhodospirillales;Acetobacteraceae;Roseomonas
Zotu1690	0.000358396	0.000521303	0.000367168	0.000517544	0.000239348	0.00012782	0.000426065	0.000365378	-0.264407	-0.412588	-0.343355		0.194442			0.8342	Caldilinea tarbellica	859243	Chloroflexi	Bacteria;Chloroflexi;Caldilineae;Caldilineales;Caldilineaceae;Caldilinea
Zotu1727	0.000129073	0.000154135	0.000185464	0.000303258	0.000197995	0.000261905	0.000150376	0.000197458	0.274327	0.261216	0.278501					0.9743	Oceanicella actignis	1189325	Proteobacteria	Bacteria;Proteobacteria;Alphaproteobacteria;Rhodobacterales;Rhodobacteraceae;Oceanicella
Zotu1746	0.00215539	0.00187719	0.00351003	0.00288346	0.00196115	0.000776942	0.0011604	0.00204637								0.9156	Crinalium epipsammum	241425	Cyanobacteria	Bacteria;Cyanobacteria;Cyanobacteria;Oscillatoriophycideae;Oscillatoriales;Gomontiellaceae;Crinalium
Zotu1790	0.000320802	0.000473684	0.000293233	0.000484962	0.000246867	0.000150376	0.000374687	0.000334945	-0.240808	-0.337462	-0.291432	-0.187519	0.194522			0.8458	Thermorudis peleae	1382356	Chloroflexi	Bacteria;Chloroflexi;Thermomicrobia;unclassified Thermomicrobia;Thermorudis
Zotu1830	0.000185464	0.000307018	0.000581454	0.000426065	0.000394737	0.000174185	0.000294486	0.00033763								0.844	Syntrophothermus lipocalidus	86170	Firmicutes	Bacteria;Firmicutes;Clostridia;Eubacteriales;Syntrophomonadaceae;Syntrophothermus
Zotu1882	0.000175439	0.0022406	0.00196115	0.00137343	0.000739348	0.00018797	0.00027193	0.000992839					0.383049	module #1	2	0.9871	Nitrosospira multiformis	1231	Proteobacteria	Bacteria;Proteobacteria;Betaproteobacteria;Nitrosomonadales;Nitrosomonadaceae;Nitrosospira
Zotu1920	0.000317043	0.000184211	0.000334586	0.000294486	0.000264411	0.000180451	0.000359649	0.000276405								0.9642	Anaeromyxobacter dehalogenans	161493	Proteobacteria	Bacteria;Proteobacteria;Deltaproteobacteria;Myxococcales;Cystobacterineae;Anaeromyxobacter
Zotu1944	0.00023183	0.000370927	0.00041604	0.000275689	0.000323308	0.00012406	0.000310777	0.000293233					0.221379			0.9565	Desulfuromonas acetexigens	38815	Proteobacteria	Bacteria;Proteobacteria;Deltaproteobacteria;Desulfuromonadales;Desulfuromonadaceae;Desulfuromonas
Zotu1981	0.00020802	0.000255639	0.000233083	0.000274436	0.000290727	0.000192982	0.000239348	0.000242034								0.8346	Evansella vedderi	38282	Firmicutes	Bacteria;Firmicutes;Bacilli;Bacillales;Bacillaceae;Evansella
Zotu1993	0.000181704	0.000206767	0.000233083	0.000253133	0.000181704	0.000146617	0.000260652	0.000209094								0.8875	Thermoanaerobaculum aquaticum	1312852	Acidobacteria	Bacteria;Acidobacteria;Thermoanaerobaculia;Thermoanaerobaculales;Thermoanaerobaculaceae;Thermoanaerobaculum
Zotu2020	0.000134085	0.000192982	0.000285714	0.000274436	0.000317043	0.000243108	0.000216792	0.000237737	0.273775	0.270585	0.25161					0.9306	Phyllobacterium phragmitis	2670329	Proteobacteria	Bacteria;Proteobacteria;Alphaproteobacteria;Hyphomicrobiales;Phyllobacteriaceae;Phyllobacterium
Zotu2050	0.00490977	0.00774937	0.00958145	0.00621679	0.00779449	0.00404261	0.00714411	0.00677694					0.29219	module #1	7	0.9794	Tumebacillus ginsengisoli	363888	Firmicutes	Bacteria;Firmicutes;Bacilli;Bacillales;Alicyclobacillaceae;Tumebacillus
Zotu2054	0.000493734	0.000370927	0.000244361	0.000225564	0.000141604	9.52381e-05	0.000449875	0.000288758	-0.486097	-0.564189	-0.592308	-0.181728	0.260811			0.9437	Gaiella occulta	1002870	Actinobacteria	Bacteria;Actinobacteria;Rubrobacteria;Gaiellales;Gaiellaceae;Gaiella
Zotu2061	0.000226817	0.000205514	0.000275689	0.000387218	0.000300752	0.00014787	0.000213033	0.000250985	0.191148							0.8491	Thermobaculum terrenum	166501	Chloroflexi	Bacteria;Chloroflexi;Chloroflexi incertae sedis;Thermobaculum
Zotu2097	0.000340852	0.000265664	0.000358396	0.000338346	0.000464912	0.000281955	0.000614035	0.000380594								0.9361	Gaiella occulta	1002870	Actinobacteria	Bacteria;Actinobacteria;Rubrobacteria;Gaiellales;Gaiellaceae;Gaiella
Zotu2136	0.000338346	0.000261905	0.000154135	0.00020802	0.000320802	0.000417293	0.000339599	0.000291443								0.8542	Levilinea saccharolytica	229921	Chloroflexi	Bacteria;Chloroflexi;Anaerolineae;Anaerolineales;Anaerolineaceae;Levilinea
Zotu2205	0.00131203	0.00118296	0.00128321	0.00175689	0.00137343	0.000973684	0.0011817	0.00129484								0.814	Thermanaeromonas toyohensis	1639882	Firmicutes	Bacteria;Firmicutes;Clostridia;Thermoanaerobacterales;Thermoanaerobacteraceae;Thermanaeromonas
Zotu2214	0.00603885	0.00587594	0.00775564	0.000810777	0.00345363	0.00058396	0.00361278	0.0040188								0.9974	Phyllobacterium endophyticum	1149773	Proteobacteria	Bacteria;Proteobacteria;Alphaproteobacteria;Hyphomicrobiales;Phyllobacteriaceae;Phyllobacterium
Zotu2264	0.00039599	0.000299499	0.000327068	0.000464912	0.000296992	0.000264411	0.000382206	0.000347297								0.845	Evansella vedderi	38282	Firmicutes	Bacteria;Firmicutes;Bacilli;Bacillales;Bacillaceae;Evansella
Zotu2365	0.000427318	0.00033584	0.000342105	0.000447368	0.000378446	0.000383459	0.000265664	0.0003686								0.8619	Thermoanaerobaculum aquaticum	1312852	Acidobacteria	Bacteria;Acidobacteria;Thermoanaerobaculia;Thermoanaerobaculales;Thermoanaerobaculaceae;Thermoanaerobaculum
Zotu2377	0.000157895	0.000233083	0.00016792	0.00026817	0.000213033	0.00016416	0.000132832	0.000191013								0.9182	Litorilinea aerophila	1204385	Chloroflexi	Bacteria;Chloroflexi;Caldilineae;Caldilineales;Caldilineaceae;Litorilinea
Zotu2388	0.000261905	0.000259398	0.000275689	0.000233083	0.00016792	9.64912e-05	0.000349624	0.000234873	-0.283301	-0.366213	-0.360444		0.21076			0.9871	Labrys wisconsinensis	425677	Proteobacteria	Bacteria;Proteobacteria;Alphaproteobacteria;Hyphomicrobiales;Xanthobacteraceae;Labrys
Zotu2430	0.000759398	0.000906015	0.000730576	0.000819549	0.000606516	0.000422306	0.000607769	0.000693161	-0.272231	-0.323549	-0.258526	-0.321765				0.9949	Bacillus subtilis	1423	Firmicutes	Bacteria;Firmicutes;Bacilli;Bacillales;Bacillaceae;Bacillus
Zotu2462	0.000289474	0.0004599	0.000269424	0.000378446	0.000279449	0.000259398	0.000337093	0.00032474								0.9229	Arboricoccus pini	1963835	Proteobacteria	Bacteria;Proteobacteria;Alphaproteobacteria;Rhodospirillales;Geminicoccaceae;Arboricoccus
Zotu2507	0.000525063	0.000299499	0.000213033	0.000340852	0.000295739	0.000353383	0.000417293	0.000349266								0.8517	Levilinea saccharolytica	229921	Chloroflexi	Bacteria;Chloroflexi;Anaerolineae;Anaerolineales;Anaerolineaceae;Levilinea
Zotu2562	0.000250627	0.000317043	0.000328321	0.000260652	0.000518797	0.000595238	0.000354637	0.000375045		0.193959	0.233731					0.9923	Bacillus salsus	930152	Firmicutes	Bacteria;Firmicutes;Bacilli;Bacillales;Bacillaceae;Bacillus
Zotu2621	0.000379699	0.000609023	0.000754386	0.000374687	0.000766917	0.000401003	0.000522556	0.000544039								0.9923	Bacillus ginsengisoli	904295	Firmicutes	Bacteria;Firmicutes;Bacilli;Bacillales;Bacillaceae;Bacillus
Zotu2656	0.000256892	0.000196742	0.000215539	0.000165414	0.000213033	0.000130326	0.000340852	0.000216971	-0.191345	-0.204592	-0.198157					0.9409	Psychroglaciecola arctica	1294048	Proteobacteria	Bacteria;Proteobacteria;Alphaproteobacteria;Hyphomicrobiales;Methylobacteriaceae;Psychroglaciecola
Zotu2669	0.000225564	0.000234336	0.000216792	0.000221805	0.000210526	0.000122807	0.000261905	0.000213391		-0.18271	-0.194966					0.9311	Conexibacter arvalis	912552	Actinobacteria	Bacteria;Actinobacteria;Thermoleophilia;Solirubrobacterales;Conexibacteraceae;Conexibacter
Zotu2872	0.000273183	0.000200501	0.000253133	0.000296992	0.000185464	0.000201754	0.000249373	0.0002372								0.9591	Conexibacter stalactiti	1940611	Actinobacteria	Bacteria;Actinobacteria;Thermoleophilia;Solirubrobacterales;Conexibacteraceae;Conexibacter
Zotu2898	0.000170426	0.000141604	0.000159148	0.00016792	0.000230576	0.000189223	0.000244361	0.00018618								0.8849	Thermobaculum terrenum	166501	Chloroflexi	Bacteria;Chloroflexi;Chloroflexi incertae sedis;Thermobaculum
Zotu3027	0.000394737	0.000457393	0.000478697	0.00031203	0.000349624	0.000109023	0.000422306	0.000360544	-0.221734	-0.351201	-0.313447		0.291546			0.8985	Propionispora hippei	209080	Firmicutes	Bacteria;Firmicutes;Negativicutes;Selenomonadales;Sporomusaceae;Propionispora
Zotu3142	0.000333333	0.000640351	0.000616541	0.000240602	0.0004599	0.000185464	0.000828321	0.000472073	-0.338798	-0.403271	-0.384569		0.29629	module #1	13	0.9872	Priestia taiwanensis	1347902	Firmicutes	Bacteria;Firmicutes;Bacilli;Bacillales;Bacillaceae;Priestia
Zotu3322	0.000186717	0.000315789	0.000429825	0.000273183	0.000205514	0.000189223	0.000288221	0.000269782					0.220958			0.9974	Blastococcus aggregatus	38502	Actinobacteria	Bacteria;Actinobacteria;Actinomycetia;Geodermatophilales;Geodermatophilaceae;Blastococcus
Zotu3345	0.000616541	0.000325815	0.000358396	0.00043609	0.000305764	0.000333333	0.000411028	0.000398138						module #2	17	0.8564	Syntrophothermus lipocalidus	86170	Firmicutes	Bacteria;Firmicutes;Clostridia;Eubacteriales;Syntrophomonadaceae;Syntrophothermus
Zotu3618	0.000338346	0.000521303	0.000427318	0.000411028	0.000325815	0.000300752	0.000394737	0.000388471								0.9463	Luteitalea pratensis	1855912	Acidobacteria	Bacteria;Acidobacteria;Vicinamibacteria;Vicinamibacteraceae;Luteitalea
Zotu3701	0.00271178	0.00211654	0.00241604	0.00339474	0.00222431	0.00189474	0.00235213	0.00244433						module #3	4	0.954	Solirubrobacter phytolaccae	1404360	Actinobacteria	Bacteria;Actinobacteria;Thermoleophilia;Solirubrobacterales;Solirubrobacteraceae;Solirubrobacter
Zotu4019	0.000226817	0.000299499	0.000215539	0.000256892	0.00016416	0.000140351	0.000253133	0.000222342		-0.210711	-0.200395					0.8926	Leptolinea tardivitalis	229920	Chloroflexi	Bacteria;Chloroflexi;Anaerolineae;Anaerolineales;Anaerolineaceae;Leptolinea
Zotu4232	0.000441103	0.000868421	0.000546366	0.000239348	0.000412281	0.000199248	0.000572682	0.000468493	-0.283895	-0.325031	-0.290772		0.226583			0.9898	Bacillus anthracis	1392	Firmicutes	Bacteria;Firmicutes;Bacilli;Bacillales;Bacillaceae;Bacillus
Zotu4286	0.000244361	0.00043985	0.000330827	0.000273183	0.000320802	0.000176692	0.000327068	0.000301826		-0.207391						0.9213	Thioalkalivibrio sulfidiphilus	1033854	Proteobacteria	Bacteria;Proteobacteria;Gammaproteobacteria;Chromatiales;Ectothiorhodospiraceae;Thioalkalivibrio
Zotu4368	0.000322055	0.000285714	0.000377193	0.000527569	0.000585213	0.000842105	0.00043609	0.000482277	0.37233	0.393368	0.35774	0.344957				0.9276	Chryseolinea soli	2321403	Bacteroidetes	Bacteria;Bacteroidetes;Cytophagia;Cytophagales;Fulvivirgaceae;Chryseolinea
Zotu4385	0.000320802	0.000363409	0.000309524	0.000299499	0.000204261	7.14286e-05	0.000348371	0.000273899	-0.335099	-0.471845	-0.438915		0.226759			0.8473	Moorella thermoautotrophica	1560	Firmicutes	Bacteria;Firmicutes;Clostridia;Thermoanaerobacterales;Thermoanaerobacteraceae;Moorella
Zotu4452	0.000240602	0.000639098	0.000725564	0.000317043	0.000513784	0.000211779	0.000572682	0.000460079					0.303085	module #1	5	0.8696	Thermobaculum terrenum	166501	Chloroflexi	Bacteria;Chloroflexi;Chloroflexi incertae sedis;Thermobaculum
Zotu4584	0.000344612	0.000150376	0.00026817	0.000205514	0.000254386	0.000270677	0.00031203	0.000257966								0.8903	Streptomyces mangrovi	1206892	Actinobacteria	Bacteria;Actinobacteria;Actinobacteria;Streptomycetales;Streptomycetaceae;Streptomyces
Zotu4641	0.000389724	0.000286967	0.000349624	0.000457393	0.000424812	0.000342105	0.000353383	0.000372001	0.199813							0.9463	Solirubrobacter phytolaccae	1404360	Actinobacteria	Bacteria;Actinobacteria;Thermoleophilia;Solirubrobacterales;Solirubrobacteraceae;Solirubrobacter
Zotu4680	0.000502506	0.000305764	0.000303258	0.000390977	0.000322055	0.000303258	0.000442356	0.000367168						module #2	13	0.8509	Luteitalea pratensis	1855912	Acidobacteria	Bacteria;Acidobacteria;Vicinamibacteria;Vicinamibacteraceae;Luteitalea
Zotu4737	0.000290727	0.000325815	0.00025188	0.000234336	0.000199248	9.77444e-05	0.000359649	0.000251343	-0.231177	-0.342064	-0.29592		0.23003			0.9719	Geobacter metallireducens	28232	Proteobacteria	Bacteria;Proteobacteria;Deltaproteobacteria;Desulfuromonadales;Geobacteraceae;Geobacter
Zotu4748	0.000911028	0.000709273	0.000551378	0.000551378	0.000401003	0.000377193	0.00064411	0.000592195	-0.460031	-0.494788	-0.479569	-0.406081		module #1	4	0.9872	Niallia nealsonii	115979	Firmicutes	Bacteria;Firmicutes;Bacilli;Bacillales;Bacillaceae;Niallia
Zotu4979	0.00031203	0.000734336	0.000680451	0.000342105	0.000572682	0.000234336	0.000769424	0.000520766	-0.187019	-0.278776	-0.243656		0.27298	module #1	13	0.9974	Sporosarcina psychrophila	1476	Firmicutes	Bacteria;Firmicutes;Bacilli;Bacillales;Planococcaceae;Sporosarcina
Zotu5270	0.000186717	0.00020802	0.00035213	0.000550125	0.000412281	0.000421053	0.000263158	0.000341926	0.427031	0.389957	0.377163	0.270073				0.9898	Nocardioides islandensis	433663	Actinobacteria	Bacteria;Actinobacteria;Actinomycetia;Propionibacteriales;Nocardioidaceae;Nocardioides
Zotu5406	0.000681704	0.000329574	0.000359649	0.000522556	0.000343358	0.00041604	0.00041604	0.000438417								0.9105	Pseudomethylobacillus aquaticus	2676064	Proteobacteria	Bacteria;Proteobacteria;Betaproteobacteria;Nitrosomonadales;Methylophilaceae;Pseudomethylobacillus
Zotu6034	0.00185088	0.00163784	0.00169925	0.00196115	0.00133333	0.00121805	0.00127694	0.00156821						module #2	8	0.9442	Brevitalea aridisoli	1458336	Acidobacteria	Bacteria;Acidobacteria;Blastocatellia;Blastocatellales;Pyrinomonadaceae;Brevitalea
Zotu6093	0.000392231	0.000586466	0.000566416	0.000367168	0.000511278	0.00037218	0.000486216	0.000468851		-0.178595						0.9974	Paenisporosarcina quisquiliarum	365346	Firmicutes	Bacteria;Firmicutes;Bacilli;Bacillales;Planococcaceae;Paenisporosarcina
Zotu6191	0.000151629	0.000199248	0.000323308	0.000180451	0.000274436	0.000157895	0.000256892	0.000220551								0.9565	Gaiella occulta	1002870	Actinobacteria	Bacteria;Actinobacteria;Rubrobacteria;Gaiellales;Gaiellaceae;Gaiella
Zotu6213	0.000201754	0.000365915	0.000323308	0.00045614	0.000302005	0.000265664	0.000246867	0.000308808								0.9486	Amaricoccus macauensis	57001	Proteobacteria	Bacteria;Proteobacteria;Alphaproteobacteria;Rhodobacterales;Rhodobacteraceae;Amaricoccus
Zotu6333	0.000730576	0.000274436	0.000275689	0.000338346	0.000324561	0.000408521	0.0005	0.000407447	-0.191617		-0.216602					0.9335	Gaiella occulta	1002870	Actinobacteria	Bacteria;Actinobacteria;Rubrobacteria;Gaiellales;Gaiellaceae;Gaiella
Zotu6380	0.000413534	0.000706767	0.000929825	0.000794486	0.00076817	0.000558897	0.000666667	0.000691192								0.9434	Mesorhizobium plurifarium	69974	Proteobacteria	Bacteria;Proteobacteria;Alphaproteobacteria;Rhizobiales;Phyllobacteriaceae;Mesorhizobium
Zotu6383	0.000715539	0.000796992	0.00056391	0.000660401	0.000281955	0.000156642	0.000666667	0.000548872	-0.443194	-0.593852	-0.568576	-0.286492	0.28803			0.8772	Sphaerobacter thermophilus	2057	Chloroflexi	Bacteria;Chloroflexi;Thermomicrobia;Sphaerobacterales;Sphaerobacteraceae;Sphaerobacter
Zotu6676	0.00135589	0.000997494	0.000844612	0.00114411	0.000775689	0.000822055	0.000983709	0.00098908						module #2	38	0.8509	Thermaerobacter nagasakiensis	159723	Firmicutes	Bacteria;Firmicutes;Clostridia;Eubacteriales;Eubacteriales incertae sedis;Clostridiales Family XVII. Incertae Sedis;Thermaerobacter
Zotu6730	0.00097619	0.000755639	0.000607769	0.000723058	0.000615288	0.00054386	0.00062782	0.000692803	-0.287132	-0.356479	-0.268633	-0.296796				0.9974	Paenibacillus terrae	159743	Firmicutes	Bacteria;Firmicutes;Bacilli;Bacillales;Paenibacillaceae;Paenibacillus
Zotu6786	0.000285714	0.000685464	0.000496241	0.000606516	0.000463659	0.000255639	0.000474937	0.000466881					0.236361			0.9156	Arboricoccus pini	1963835	Proteobacteria	Bacteria;Proteobacteria;Alphaproteobacteria;Rhodospirillales;Geminicoccaceae;Arboricoccus
Zotu6968	0.000313283	0.000213033	0.000196742	0.000274436	0.00018797	0.000160401	0.000249373	0.000227891								0.867	Thermoanaerobaculum aquaticum	1312852	Acidobacteria	Bacteria;Acidobacteria;Thermoanaerobaculia;Thermoanaerobaculales;Thermoanaerobaculaceae;Thermoanaerobaculum
Zotu7087	0.00047619	0.000196742	0.00027193	0.000344612	0.000370927	0.000342105	0.000327068	0.000332796								0.9003	Annwoodia aquaesulis	47959	Proteobacteria	Bacteria;Proteobacteria;Betaproteobacteria;Nitrosomonadales;Thiobacillaceae;Annwoodia
Zotu7133	0.000704261	0.00103885	0.000918546	0.00121429	0.000946115	0.000877193	0.000694236	0.000913355	0.274268	0.213746	0.213746			module #2	2	0.9365	Brevitalea aridisoli	1458336	Acidobacteria	Bacteria;Acidobacteria;Blastocatellia;Blastocatellales;Pyrinomonadaceae;Brevitalea
Zotu7179	0.00741353	0.00981454	0.00998622	0.00703509	0.00880827	0.00579449	0.00784336	0.00809936	-0.268868	-0.326198	-0.244116	-0.275923	0.188568	module #1	31	0.9898	Neobacillus mesonae	1193713	Firmicutes	Bacteria;Firmicutes;Bacilli;Bacillales;Bacillaceae;Neobacillus
Zotu7316	0.000244361	0.000224311	0.000281955	0.00023183	0.000293233	0.000169173	0.000493734	0.000276942								0.89	Thermoanaerobaculum aquaticum	1312852	Acidobacteria	Bacteria;Acidobacteria;Thermoanaerobaculia;Thermoanaerobaculales;Thermoanaerobaculaceae;Thermoanaerobaculum
Zotu7661	0.000840852	0.000645363	0.000548872	0.000615288	0.000557644	0.000384712	0.000824561	0.000631042	-0.197267	-0.277831	-0.333438					0.8929	Streptomyces panacagri	363862	Actinobacteria	Bacteria;Actinobacteria;Actinobacteria;Streptomycetales;Streptomycetaceae;Streptomyces
Zotu7667	0.000323308	0.000484962	0.000606516	0.000612782	0.00047995	0.000463659	0.000505013	0.000496599	0.298602	0.188286	0.192217	0.29476				0.9949	Streptomyces glomeroaurantiacus	68210	Actinobacteria	Bacteria;Actinobacteria;Actinobacteria;Streptomycetales;Streptomycetaceae;Streptomyces
Zotu7763	0.00041604	0.000471178	0.00039599	0.000517544	0.000422306	0.000334586	0.000433584	0.000427318								0.8424	Evansella vedderi	38282	Firmicutes	Bacteria;Firmicutes;Bacilli;Bacillales;Bacillaceae;Evansella
Zotu7985	0.000160401	0.000213033	0.000238095	0.000244361	0.000246867	0.000190476	0.000255639	0.000221267								0.9205	Nitrospirillum amazonense	28077	Proteobacteria	Bacteria;Proteobacteria;Alphaproteobacteria;Rhodospirillales;Azospirillaceae;Nitrospirillum
Zotu8117	0.000946115	0.00103759	0.00165664	0.000882206	0.00699373	0.0092005	0.000773183	0.00307	0.309102	0.499607	0.5468		-0.307748	module #4	18	0.9872	Lysinibacillus sphaericus	1421	Firmicutes	Bacteria;Firmicutes;Bacilli;Bacillales;Bacillaceae;Lysinibacillus
Zotu8365	0.000209273	0.000154135	0.000210526	0.000359649	0.000213033	0.000185464	0.000269424	0.000228786								0.9974	Nocardioides alpinus	748909	Actinobacteria	Bacteria;Actinobacteria;Actinomycetia;Propionibacteriales;Nocardioidaceae;Nocardioides
Zotu8561	0.000175439	0.00037594	0.000264411	0.000260652	0.000192982	8.02005e-05	0.000286967	0.000233799		-0.283413	-0.251215		0.307612			0.9182	Litorilinea aerophila	1204385	Chloroflexi	Bacteria;Chloroflexi;Caldilineae;Caldilineales;Caldilineaceae;Litorilinea
Zotu8578	0.000863409	0.000842105	0.000972431	0.000977444	0.0005	0.000310777	0.000834586	0.00075725	-0.231419	-0.392553	-0.407857					0.954	Gaiella occulta	1002870	Actinobacteria	Bacteria;Actinobacteria;Rubrobacteria;Gaiellales;Gaiellaceae;Gaiella
Zotu8628	0.000199248	0.000185464	0.000261905	0.000200501	0.000258145	0.000256892	0.000224311	0.000226638								0.9514	Gaiella occulta	1002870	Actinobacteria	Bacteria;Actinobacteria;Rubrobacteria;Gaiellales;Gaiellaceae;Gaiella
Zotu8676	0.00233459	0.000864662	0.000868421	0.00234211	0.000850877	0.00191353	0.00120802	0.00148317						module #2	26	0.9332	Nitrospirillum amazonense	28077	Proteobacteria	Bacteria;Proteobacteria;Alphaproteobacteria;Rhodospirillales;Azospirillaceae;Nitrospirillum
Zotu8818	0.000367168	0.000342105	0.000290727	0.00026817	0.000226817	0.000159148	0.000313283	0.00028106		-0.193946	-0.18869					0.9463	Gaiella occulta	1002870	Actinobacteria	Bacteria;Actinobacteria;Rubrobacteria;Gaiellales;Gaiellaceae;Gaiella
Zotu8875	0.00023183	0.000146617	0.000233083	0.000195489	0.000230576	0.000169173	0.00027193	0.000211242								0.9512	Chelatococcus composti	1743235	Proteobacteria	Bacteria;Proteobacteria;Alphaproteobacteria;Hyphomicrobiales;Chelatococcaceae;Chelatococcus
Zotu8922	0.000220551	0.000382206	0.000299499	0.000192982	0.000214286	9.52381e-05	0.000418546	0.000260473	-0.238823	-0.316	-0.297146		0.31999			0.898	Gracilibacter thermotolerans	694434	Firmicutes	Bacteria;Firmicutes;Clostridia;Eubacteriales;Gracilibacteraceae;Gracilibacter
Zotu8999	0.000817043	0.000234336	0.000394737	0.00124812	0.000575188	0.00120426	0.000639098	0.000730397	0.279718	0.321196	0.28807		-0.401907	module #1	2	0.9974	Oryzobacter terrae	1620385	Actinobacteria	Bacteria;Actinobacteria;Actinomycetia;Micrococcales;Intrasporangiaceae;Oryzobacter
Zotu9298	0.000177945	0.000172932	0.000225564	0.000310777	0.000181704	0.000157895	0.000209273	0.000205156								0.8495	Thermobaculum terrenum	166501	Chloroflexi	Bacteria;Chloroflexi;Chloroflexi incertae sedis;Thermobaculum
Zotu9324	0.00023183	0.00018797	0.000200501	0.000241855	0.00020802	0.000191729	0.000254386	0.000216613								0.9412	Gaiella occulta	1002870	Actinobacteria	Bacteria;Actinobacteria;Rubrobacteria;Gaiellales;Gaiellaceae;Gaiella
Zotu9348	0.000738095	0.000758145	0.000843358	0.00143484	0.00085589	0.000718045	0.000619048	0.000852488	0.279297	0.184124	0.194728					0.867	Sphaerobacter thermophilus	2057	Chloroflexi	Bacteria;Chloroflexi;Thermomicrobia;Sphaerobacterales;Sphaerobacteraceae;Sphaerobacter
Zotu9407	0.000818296	0.000929825	0.00136341	0.00123058	0.000897243	0.000342105	0.00181704	0.00105693	-0.177296	-0.290687	-0.319208					0.9847	Gracilinea arenicola	2786939	Cyanobacteria	Bacteria;Cyanobacteria;Cyanobacteria;Oscillatoriophycideae;Oscillatoriales;Coleofasciculaceae;Gracilinea
Zotu9432	0.000392231	0.000557644	0.000533835	0.000373434	0.000461153	0.000270677	0.000655388	0.00046348	-0.278017	-0.301093	-0.2931					0.9923	Bacillus funiculus	137993	Firmicutes	Bacteria;Firmicutes;Bacilli;Bacillales;Bacillaceae;Bacillus
Zotu9548	0.00184336	0.0012406	0.00160025	0.00188596	0.00146992	0.00132581	0.00165664	0.00157465								0.9284	Trinickia caryophylli	28094	Proteobacteria	Bacteria;Proteobacteria;Betaproteobacteria;Burkholderiales;Burkholderiaceae;Trinickia
Zotu9692	0.000616541	0.000393484	0.000522556	0.000785714	0.000528822	0.00060401	0.000461153	0.000558897	0.260158	0.191944		0.17971				0.9845	Nitrospira moscoviensis	42253	Nitrospirae	Bacteria;Nitrospirae;Nitrospira;Nitrospirales;Nitrospiraceae;Nitrospira
Zotu9823	0.000596491	0.000304511	0.000428571	0.000318296	0.000264411	0.000126566	0.000494987	0.000361976	-0.388684	-0.509607	-0.529867	-0.210357				0.9437	Gaiella occulta	1002870	Actinobacteria	Bacteria;Actinobacteria;Rubrobacteria;Gaiellales;Gaiellaceae;Gaiella
Zotu9883	9.27318e-05	0.000315789	0.000323308	0.000349624	0.000239348	0.000189223	0.000141604	0.000235947	0.218053		0.178197					0.9357	Thermohalobaculum xanthum	2753746	Proteobacteria	Bacteria;Proteobacteria;Alphaproteobacteria;Rhodobacterales;Rhodobacteraceae;Thermohalobaculum
Zotu9918	0.00031203	0.000458647	0.000501253	0.00056391	0.000600251	0.000457393	0.000353383	0.000463838	0.190287		0.19655					0.9949	Sinorhizobium medicae	110321	Proteobacteria	Bacteria;Proteobacteria;Alphaproteobacteria;Hyphomicrobiales;Rhizobiaceae;Sinorhizobium
Zotu10124	0.00391604	0.0049411	0.0044198	0.00331203	0.00494862	0.00457644	0.00458271	0.00438525	-0.193153					module #1	3	0.9898	Priestia filamentosa	1402861	Firmicutes	Bacteria;Firmicutes;Bacilli;Bacillales;Bacillaceae;Priestia
Zotu10160	0.000229323	0.000358396	0.00058396	0.000310777	0.000921053	0.00070802	0.000275689	0.000483888	0.250834	0.331029	0.376491			module #4	5	0.9847	Tumebacillus algifaecis	1214604	Firmicutes	Bacteria;Firmicutes;Bacilli;Bacillales;Alicyclobacillaceae;Tumebacillus
Zotu10252	0.00216667	0.00093985	0.00100125	0.00151629	0.00105013	0.0012005	0.00111153	0.00128375						module #2	41	0.8827	Syntrophotalea acetylenicus	29542	Proteobacteria	Bacteria;Proteobacteria;Deltaproteobacteria;Desulfuromonadales;Syntrophotaleaceae;Syntrophotalea
Zotu10277	0.000724311	0.00115163	0.00113659	0.000828321	0.00101128	0.000469925	0.0011792	0.00092875		-0.250148	-0.242997		0.260324	module #1	5	0.9437	Solirubrobacter phytolaccae	1404360	Actinobacteria	Bacteria;Actinobacteria;Thermoleophilia;Solirubrobacterales;Solirubrobacteraceae;Solirubrobacter
Zotu10384	0.00152005	0.00284837	0.00190351	0.00137845	0.00097619	0.000501253	0.00177318	0.00155729	-0.41366	-0.566225	-0.497035		0.456326	module #1	6	0.9182	Desulfosporosinus fructosivorans	2018669	Firmicutes	Bacteria;Firmicutes;Clostridia;Eubacteriales;Peptococcaceae;Desulfosporosinus
Zotu10469	0.000451128	0.000798246	0.000661654	0.000987469	0.000517544	0.0004599	0.000492481	0.00062406								0.844	Thermobaculum terrenum	166501	Chloroflexi	Bacteria;Chloroflexi;Chloroflexi incertae sedis;Thermobaculum
Zotu10708	0.000457393	0.000843358	0.000996241	0.000765664	0.000824561	0.000403509	0.000802005	0.000727533					0.240827			0.8824	Thermobaculum terrenum	166501	Chloroflexi	Bacteria;Chloroflexi;Chloroflexi incertae sedis;Thermobaculum
Zotu10744	0.000615288	0.000286967	0.000319549	0.000566416	0.000359649	0.000443609	0.000402256	0.000427676								0.9003	Longilinea arvoryzae	360412	Chloroflexi	Bacteria;Chloroflexi;Anaerolineae;Anaerolineales;Anaerolineaceae;Longilinea
Zotu10896	0.0032782	0.00313409	0.00361153	0.00339348	0.00275815	0.00213033	0.00520677	0.00335893	-0.328929	-0.429817	-0.418478			module #1	9	0.9847	Bacillus cytotoxicus	580165	Firmicutes	Bacteria;Firmicutes;Bacilli;Bacillales;Bacillaceae;Bacillus
Zotu11225	0.00225313	0.00189975	0.00176817	0.00197494	0.00144862	0.00129825	0.0018208	0.00178052	-0.318999	-0.372702	-0.33802	-0.219464		module #1	5	0.9898	Cytobacillus firmus	1399	Firmicutes	Bacteria;Firmicutes;Bacilli;Bacillales;Bacillaceae;Cytobacillus
Zotu11367	0.000957393	0.000575188	0.000637845	0.00106015	0.000601504	0.000634085	0.000725564	0.000741676								0.8398	Evansella vedderi	38282	Firmicutes	Bacteria;Firmicutes;Bacilli;Bacillales;Bacillaceae;Evansella
Zotu11402	0.000551378	0.000249373	0.000318296	0.000429825	0.000438596	0.000561404	0.000522556	0.000438776					-0.29473			0.9591	Gaiella occulta	1002870	Actinobacteria	Bacteria;Actinobacteria;Rubrobacteria;Gaiellales;Gaiellaceae;Gaiella
Zotu11444	0.000394737	0.000536341	0.000581454	0.000629073	0.000532581	0.000343358	0.000507519	0.00050358								0.9486	Arboricoccus pini	1963835	Proteobacteria	Bacteria;Proteobacteria;Alphaproteobacteria;Rhodospirillales;Geminicoccaceae;Arboricoccus
Zotu11526	0.000211779	0.000284461	0.000238095	0.000213033	0.000175439	0.000154135	0.000299499	0.000225206	-0.283868	-0.311194	-0.29439					0.9949	Bacillus yapensis	2492960	Firmicutes	Bacteria;Firmicutes;Bacilli;Bacillales;Bacillaceae;Bacillus
Zotu11879	0.000250627	0.000330827	0.000354637	0.000469925	0.000363409	0.000317043	0.000329574	0.000345149								1	Blastococcus jejuensis	351224	Actinobacteria	Bacteria;Actinobacteria;Actinomycetia;Geodermatophilales;Geodermatophilaceae;Blastococcus
Zotu12125	0.000245614	0.000444862	0.000350877	0.000260652	0.000300752	0.000184211	0.000340852	0.000303974		-0.204566	-0.222045		0.248299			0.9794	Rubellimicrobium rubrum	2585369	Proteobacteria	Bacteria;Proteobacteria;Alphaproteobacteria;Rhodobacterales;Rhodobacteraceae;Rubellimicrobium
Zotu12224	0.000344612	0.00037218	0.000380952	0.000418546	0.000364662	0.000289474	0.000379699	0.000364304								0.9437	Solirubrobacter phytolaccae	1404360	Actinobacteria	Bacteria;Actinobacteria;Thermoleophilia;Solirubrobacterales;Solirubrobacteraceae;Solirubrobacter
Zotu12432	0.000210526	0.00022807	0.000334586	0.000253133	0.000314536	0.000152882	0.000259398	0.000250448								0.9872	Paenibacillus castaneae	474957	Firmicutes	Bacteria;Firmicutes;Bacilli;Bacillales;Paenibacillaceae;Paenibacillus
Zotu12554	0.000492481	0.000186717	0.000225564	0.000294486	0.000225564	0.000289474	0.000325815	0.000291443								0.8977	Novimethylophilus kurashikiensis	1825523	Proteobacteria	Bacteria;Proteobacteria;Betaproteobacteria;Nitrosomonadales;Methylophilaceae;Novimethylophilus
Zotu12933	0.000250627	0.000607769	0.000348371	0.000134085	0.000276942	0.000284461	0.000390977	0.000327605								0.9974	Bacillus solani	1637975	Firmicutes	Bacteria;Firmicutes;Bacilli;Bacillales;Bacillaceae;Bacillus
Zotu12990	0.000223058	0.000302005	0.000223058	0.000295739	0.000209273	0.000177945	0.000296992	0.000246867		-0.195156						0.9128	Arboricoccus pini	1963835	Proteobacteria	Bacteria;Proteobacteria;Alphaproteobacteria;Rhodospirillales;Geminicoccaceae;Arboricoccus
Zotu13072	0.000261905	0.000239348	0.000216792	0.00029198	0.000239348	0.00016792	0.000225564	0.000234694								0.8367	Sphaerobacter thermophilus	2057	Chloroflexi	Bacteria;Chloroflexi;Thermomicrobia;Sphaerobacteridae;Sphaerobacterales;Sphaerobacterineae;Sphaerobacteraceae;Sphaerobacter
Zotu13193	0.000137845	0.000256892	0.000328321	0.000256892	0.000423559	0.000226817	0.000288221	0.000274078								0.9872	Skermanella rosea	1817965	Proteobacteria	Bacteria;Proteobacteria;Alphaproteobacteria;Rhodospirillales;Rhodospirillaceae;Skermanella
Zotu13263	0.000281955	0.000210526	0.000266917	0.00027193	0.000225564	0.000245614	0.000142857	0.000235052								0.9949	Clostridium beijerinckii	1520	Firmicutes	Bacteria;Firmicutes;Clostridia;Eubacteriales;Clostridiaceae;Clostridium
Zotu13319	0.000378446	0.000344612	0.00018797	0.000325815	0.000172932	9.64912e-05	0.000325815	0.000261726	-0.327938	-0.442254	-0.420189	-0.20477				0.8469	Thermobaculum terrenum	166501	Chloroflexi	Bacteria;Chloroflexi;Chloroflexi incertae sedis;Thermobaculum
Zotu13340	0.000215539	0.000246867	0.000250627	0.000315789	0.000170426	0.000134085	0.000234336	0.000223953								0.8568	Caldilinea aerophila	926550	Chloroflexi	Bacteria;Chloroflexi;Caldilineae;Caldilineales;Caldilineaceae;Caldilinea;Caldilinea aerophila
Zotu13582	0.000204261	0.000186717	0.000210526	0.000226817	0.000200501	0.000150376	0.000203008	0.000197458								0.9846	Paenibacillus harenae	306543	Firmicutes	Bacteria;Firmicutes;Bacilli;Bacillales;Paenibacillaceae;Paenibacillus
Zotu13662	0.000264411	0.000464912	0.000401003	0.000328321	0.000383459	0.000192982	0.000716792	0.000393126		-0.234915	-0.261188		0.210924	module #1	1	0.9974	Arthrobacter agilis	37921	Actinobacteria	Bacteria;Actinobacteria;Actinomycetia;Micrococcales;Micrococcaceae;Arthrobacter
Zotu13674	0.000293233	0.000169173	0.000345865	0.000307018	0.000206767	0.000146617	0.000223058	0.000241676								0.8997	Paludibaculum fermentans	1473598	Acidobacteria	Bacteria;Acidobacteria;Acidobacteriia;Bryobacterales;Bryobacteraceae;Paludibaculum
Zotu13702	0.00016416	0.0012807	0.000390977	0.000545113	0.000370927	0.000199248	0.000266917	0.000459721					0.314982			0.8849	Thermoanaerobaculum aquaticum	1312852	Acidobacteria	Bacteria;Acidobacteria;Thermoanaerobaculia;Thermoanaerobaculales;Thermoanaerobaculaceae;Thermoanaerobaculum
Zotu13724	0.000239348	0.000234336	0.000290727	0.000474937	0.000385965	0.000305764	0.000254386	0.000312209	0.215686	0.200106	0.226611					0.9795	Skermanella rosea	1817965	Proteobacteria	Bacteria;Proteobacteria;Alphaproteobacteria;Rhodospirillales;Rhodospirillaceae;Skermanella
Zotu13740	0.000244361	0.000528822	0.000469925	0.000253133	0.00054386	0.000706767	0.000340852	0.000441103								0.9923	Bacillus marasmi	1926279	Firmicutes	Bacteria;Firmicutes;Bacilli;Bacillales;Bacillaceae;Bacillus
Zotu13776	0.00035213	0.000325815	0.000347118	0.000298246	0.000243108	0.000140351	0.000337093	0.00029198	-0.203146	-0.305385	-0.310411		0.183966			0.8641	Thermolithobacter ferrireducens	416555	Firmicutes	Bacteria;Firmicutes;Thermolithobacteria;Thermolithobacterales;Thermolithobacteraceae;Thermolithobacter
Zotu13908	0.000411028	0.000817043	0.000337093	0.00045614	0.000392231	0.000413534	0.000195489	0.000431794				-0.311568				0.9821	Ammoniphilus resinae	861532	Firmicutes	Bacteria;Firmicutes;Bacilli;Bacillales;Paenibacillaceae;Ammoniphilus
Zotu14105	0.000655388	0.00093609	0.000840852	0.000611529	0.000616541	0.000298246	0.00103759	0.000713749	-0.328131	-0.445106	-0.413217		0.332941			0.8393	Thermaerobacter composti	1294259	Firmicutes	Bacteria;Firmicutes;Clostridia;Eubacteriales;Eubacteriales incertae sedis;Clostridiales Family XVII. Incertae Sedis;Thermaerobacter;Thermaerobacter composti
Zotu14398	0.00372932	0.00310652	0.00284586	0.00310777	0.00335088	0.00329449	0.00253634	0.00313874				-0.246515				0.9898	Peribacillus muralis	264697	Firmicutes	Bacteria;Firmicutes;Bacilli;Bacillales;Bacillaceae;Peribacillus
Zotu14449	0.000357143	0.000205514	0.000197995	0.000281955	0.00016792	0.000130326	0.000230576	0.00022449	-0.196094	-0.287329	-0.274337	-0.206204				0.9949	Clostridium beijerinckii	1520	Firmicutes	Bacteria;Firmicutes;Clostridia;Eubacteriales;Clostridiaceae;Clostridium
Zotu14528	0.001401	0.000899749	0.00119925	0.00173684	0.00115288	0.00125313	0.00100627	0.00123559					-0.205324	module #3	1	0.954	Gaiella occulta	1002870	Actinobacteria	Bacteria;Actinobacteria;Rubrobacteria;Gaiellales;Gaiellaceae;Gaiella
Zotu14918	0.000449875	0.000380952	0.000541353	0.000587719	0.000556391	0.000484962	0.000622807	0.000517723								0.8747	Thermobaculum terrenum	166501	Chloroflexi	Bacteria;Chloroflexi;Chloroflexi incertae sedis;Thermobaculum
Zotu15238	0.00027193	0.000249373	0.000295739	0.000423559	0.000289474	0.000263158	0.000223058	0.000288042								0.9872	Miltoncostaea marina	2843215	Actinobacteria	Bacteria;Actinobacteria;Thermoleophilia;Miltoncostaeales;Miltoncostaeaceae;Miltoncostaea
Zotu15278	0.000241855	0.000245614	0.000245614	0.00016792	0.000226817	0.000199248	0.000275689	0.000228965								0.9871	Ramlibacter tataouinensis	94132	Proteobacteria	Bacteria;Proteobacteria;Betaproteobacteria;Burkholderiales;Comamonadaceae;Ramlibacter
Zotu15452	0.00382957	0.00307018	0.00306516	0.00367544	0.00373684	0.00281955	0.00423183	0.0034898								0.9258	Gaiella occulta	1002870	Actinobacteria	Bacteria;Actinobacteria;Rubrobacteria;Gaiellales;Gaiellaceae;Gaiella
Zotu15793	0.000582707	0.000340852	0.000389724	0.000513784	0.000392231	0.000526316	0.000368421	0.000444862	0.205528					module #2	26	0.9537	Methyloligella solikamskensis	1177756	Proteobacteria	Bacteria;Proteobacteria;Alphaproteobacteria;Hyphomicrobiales;Hyphomicrobiaceae;Methyloligella
Zotu16036	0.000275689	0.000324561	0.000315789	0.000308271	0.000281955	0.000210526	0.00029198	0.000286967		-0.187964						0.9949	Paenibacillus barcinonensis	198119	Firmicutes	Bacteria;Firmicutes;Bacilli;Bacillales;Paenibacillaceae;Paenibacillus
Zotu16613	0.000422306	0.000385965	0.00047619	0.000501253	0.000481203	0.000364662	0.000498747	0.000447189								0.8772	Thermobaculum terrenum	166501	Chloroflexi	Bacteria;Chloroflexi;Chloroflexi incertae sedis;Thermobaculum
Zotu16637	0.000593985	0.000779449	0.000858396	0.000557644	0.00116917	0.000868421	0.000726817	0.000793412				-0.186685				0.9846	Tumebacillus ginsengisoli	363888	Firmicutes	Bacteria;Firmicutes;Bacilli;Bacillales;Alicyclobacillaceae;Tumebacillus
Zotu16697	0.000165414	0.000105263	0.000184211	0.000389724	0.000219298	0.000325815	0.000214286	0.000229144	0.361013	0.324795	0.344994	0.251342	-0.239392			1	Pedococcus dokdonensis	443156	Actinobacteria	Bacteria;Actinobacteria;Actinomycetia;Micrococcales;Intrasporangiaceae;Pedococcus
Zotu16932	0.00120677	0.000567669	0.000453634	0.00103759	0.000462406	0.000741855	0.000407268	0.000696742				-0.303768	-0.208482			0.9872	Cytobacillus firmus	1399	Firmicutes	Bacteria;Firmicutes;Bacilli;Bacillales;Bacillaceae;Cytobacillus
Zotu16978	0.00113784	0.000827068	0.000709273	0.00108897	0.000817043	0.00106516	0.000947368	0.000941819								0.8875	Levilinea saccharolytica	229921	Chloroflexi	Bacteria;Chloroflexi;Anaerolineae;Anaerolineales;Anaerolineaceae;Levilinea
Zotu17020	0.000741855	0.000493734	0.000677945	0.000700501	0.00064411	0.000414787	0.000575188	0.000606874		-0.183191						0.8645	Thermobaculum terrenum	166501	Chloroflexi	Bacteria;Chloroflexi;Chloroflexi incertae sedis;Thermobaculum
Zotu17684	0.000324561	0.000233083	0.000241855	0.000219298	0.000162907	0.000137845	0.000246867	0.000223774	-0.287806	-0.347992	-0.312094	-0.196935				0.982	Sporacetigenium mesophilum	286803	Firmicutes	Bacteria;Firmicutes;Clostridia;Eubacteriales;Peptostreptococcaceae;Sporacetigenium
Zotu17813	0.000398496	0.000274436	0.000347118	0.000364662	0.000433584	0.000426065	0.000339599	0.000369137	0.215551			0.199716				0.8721	Thermoanaerobaculum aquaticum	1312852	Acidobacteria	Bacteria;Acidobacteria;Thermoanaerobaculia;Thermoanaerobaculales;Thermoanaerobaculaceae;Thermoanaerobaculum
Zotu17862	0.000169173	0.000203008	0.000215539	0.000313283	0.000209273	0.000185464	0.000165414	0.000208736	0.184762							0.9719	Lentzea nigeriaca	1128665	Actinobacteria	Bacteria;Actinobacteria;Actinomycetia;Pseudonocardiales;Pseudonocardiaceae;Lentzea
Zotu18231	0.000444862	0.000354637	0.000344612	0.000587719	0.00035589	0.000365915	0.000409774	0.000409058								0.821	Dehalogenimonas lykanthroporepellens	552810	Chloroflexi	Bacteria;Chloroflexi;Dehalococcoidia;Dehalogenimonas
Zotu18257	0.00155263	0.00195739	0.00156642	0.00220927	0.00128571	0.00100877	0.00143358	0.0015734		-0.266769	-0.179876		0.234093			0.9179	Arboricoccus pini	1963835	Proteobacteria	Bacteria;Proteobacteria;Alphaproteobacteria;Rhodospirillales;Geminicoccaceae;Arboricoccus
Zotu18420	0.000597744	0.000419799	0.00043985	0.000716792	0.000407268	0.000273183	0.000488722	0.000477623		-0.204442	-0.207763					0.9668	Jiangella gansuensis	987045	Actinobacteria	Bacteria;Actinobacteria;Actinomycetia;Jiangellales;Jiangellaceae;Jiangella
Zotu18981	0.000382206	0.000146617	0.000223058	0.00029198	0.000245614	0.000177945	0.000226817	0.000242034								0.9028	Longilinea arvoryzae	360412	Chloroflexi	Bacteria;Chloroflexi;Anaerolineae;Anaerolineales;Anaerolineaceae;Longilinea
Zotu18991	0.000369674	0.00016792	0.000199248	0.000289474	0.000223058	0.000264411	0.000334586	0.000264053								0.9821	Paracraurococcus ruber	77675	Proteobacteria	Bacteria;Proteobacteria;Alphaproteobacteria;Rhodospirillales;Acetobacteraceae;Paracraurococcus
Zotu19140	0.000250627	0.000303258	0.000241855	0.000274436	0.000264411	0.000170426	0.000253133	0.000251164								0.9488	Solirubrobacter phytolaccae	1404360	Actinobacteria	Bacteria;Actinobacteria;Thermoleophilia;Solirubrobacterales;Solirubrobacteraceae;Solirubrobacter
Zotu19547	0.00060401	0.000215539	0.000266917	0.000383459	0.000314536	0.000586466	0.000448622	0.000402793					-0.24307			0.9412	Gaiella occulta	1002870	Actinobacteria	Bacteria;Actinobacteria;Rubrobacteria;Gaiellales;Gaiellaceae;Gaiella
Zotu19573	0.00033584	0.000213033	0.000256892	0.000367168	0.000286967	0.000294486	0.000238095	0.00028464								0.8972	Bryobacter aggregatus	360054	Acidobacteria	Bacteria;Acidobacteria;Acidobacteriia;Bryobacterales;Bryobacteraceae;Bryobacter
Zotu19660	0.00168797	0.000926065	0.00120426	0.0018797	0.00119799	0.00112657	0.00117544	0.001314								0.9229	Paludibaculum fermentans	1473598	Acidobacteria	Bacteria;Acidobacteria;Acidobacteriia;Bryobacterales;Bryobacteraceae;Paludibaculum
Zotu19681	0.00122556	0.00143484	0.00163659	0.00215288	0.00133584	0.00103509	0.00137845	0.00145704								0.8798	Thermobaculum terrenum	166501	Chloroflexi	Bacteria;Chloroflexi;Chloroflexi incertae sedis;Thermobaculum
Zotu19813	0.000558897	0.000491228	0.000441103	0.000471178	0.000334586	0.000194236	0.000484962	0.00042517		-0.207846	-0.254217					0.9126	Bryobacter aggregatus	360054	Acidobacteria	Bacteria;Acidobacteria;Acidobacteriia;Bryobacterales;Bryobacteraceae;Bryobacter
Zotu20690	0.000427318	0.000283208	0.000409774	0.00066416	0.000412281	0.000493734	0.000432331	0.000446115	0.210168							0.9923	Nocardioides szechwanensis	1005944	Actinobacteria	Bacteria;Actinobacteria;Actinomycetia;Propionibacteriales;Nocardioidaceae;Nocardioides
Zotu20778	0.000307018	0.000389724	0.000389724	0.000511278	0.000404762	0.000340852	0.000447368	0.000398675								0.9207	Solirubrobacter soli	363832	Actinobacteria	Bacteria;Actinobacteria;Thermoleophilia;Solirubrobacterales;Solirubrobacteraceae;Solirubrobacter
Zotu20801	0.000402256	0.000682957	0.000619048	0.000636591	0.000538847	0.000409774	0.000709273	0.00057125		-0.190553						0.9872	Nonomuraea rhizosphaerae	2665663	Actinobacteria	Bacteria;Actinobacteria;Actinomycetia;Streptosporangiales;Streptosporangiaceae;Nonomuraea
Zotu20816	0.000591479	0.000641604	0.000710526	0.000877193	0.000843358	0.000635338	0.000655388	0.000707841	0.257546	0.181517	0.196929	0.305897				0.9028	Deferrisoma camini	1125863	Proteobacteria	Bacteria;Proteobacteria;Deltaproteobacteria;Deltaproteobacteria incertae sedis;Deferrisoma
Zotu21039	0.000378446	0.000234336	0.000233083	0.000246867	0.000160401	0.000132832	0.000249373	0.00023362	-0.312823	-0.341164	-0.346274	-0.225205				0.9563	Clostridium polyendosporum	69208	Firmicutes	Bacteria;Firmicutes;Clostridia;Eubacteriales;Clostridiaceae;Clostridium
Zotu21080	0.000320802	0.000132832	0.000162907	0.000286967	0.000243108	0.000353383	0.000194236	0.000242034		0.184713			-0.260086			0.9309	Gaiella occulta	1002870	Actinobacteria	Bacteria;Actinobacteria;Rubrobacteria;Gaiellales;Gaiellaceae;Gaiella
Zotu21465	0.000347118	0.000883459	0.000779449	0.000307018	0.000710526	0.000417293	0.000814536	0.000608485	-0.195954	-0.204216			0.277649	module #1	8	0.9949	Peribacillus endoradicis	718002	Firmicutes	Bacteria;Firmicutes;Bacilli;Bacillales;Bacillaceae;Peribacillus
Zotu21903	0.00113534	0.000784461	0.0010213	0.00125689	0.00126065	0.000991228	0.00115915	0.001087					-0.178268			0.9361	Gaiella occulta	1002870	Actinobacteria	Bacteria;Actinobacteria;Rubrobacteria;Gaiellales;Gaiellaceae;Gaiella
Zotu22339	0.000310777	0.000502506	0.000616541	0.000324561	0.000503759	0.000205514	0.000508772	0.000424633					0.278326			0.8798	Thermobaculum terrenum	166501	Chloroflexi	Bacteria;Chloroflexi;Chloroflexi incertae sedis;Thermobaculum
Zotu22926	0.000397243	0.000354637	0.000448622	0.000552632	0.000421053	0.00117043	0.000398496	0.00053473	0.26117	0.330836	0.25373	0.187096		module #1	1	0.9923	Nitrobacter winogradskyi	913	Proteobacteria	Bacteria;Proteobacteria;Alphaproteobacteria;Hyphomicrobiales;Bradyrhizobiaceae;Nitrobacter
Zotu22994	0.00027193	0.00014787	0.000263158	0.000288221	0.000379699	0.000463659	0.000254386	0.00029556	0.315066	0.341587	0.284061	0.222889				0.9949	Lysobacter caseinilyticus	2675101	Proteobacteria	Bacteria;Proteobacteria;Gammaproteobacteria;Xanthomonadales;Xanthomonadaceae;Lysobacter
Zotu23045	0.000471178	0.00025188	0.000298246	0.000582707	0.00029198	0.000364662	0.000290727	0.000364483								1	Mycolicibacter kumamotonensis	354243	Actinobacteria	Bacteria;Actinobacteria;Actinomycetia;Corynebacteriales;Mycobacteriaceae;Mycolicibacter
Zotu23142	0.00022807	0.00016792	0.000265664	0.000444862	0.000246867	0.000179198	0.000254386	0.000255281								0.9845	Adhaeribacter aquaticus	299567	Bacteroidetes	Bacteria;Bacteroidetes;Cytophagia;Cytophagales;Hymenobacteraceae;Adhaeribacter
Zotu23884	0.000258145	0.000149123	0.000256892	0.000353383	0.000285714	0.000333333	0.000294486	0.000275868	0.280666	0.257878	0.21032	0.273117				0.9	Racemicystis persica	1885912	Proteobacteria	Bacteria;Proteobacteria;Deltaproteobacteria;Myxococcales;Sorangiineae;Polyangiaceae;Racemicystis
Zotu24069	0.000472431	0.000245614	0.000296992	0.000362155	0.000324561	0.000374687	0.000338346	0.00034497						module #2	4	0.8926	Methyloversatilis thermotolerans	1346290	Proteobacteria	Bacteria;Proteobacteria;Betaproteobacteria;Nitrosomonadales;Sterolibacteriaceae;Methyloversatilis
Zotu24139	0.000225564	0.000275689	0.000285714	0.000315789	0.000194236	0.000114035	0.00020802	0.000231293		-0.192898						0.8715	Calditerricola yamamurae	448141	Firmicutes	Bacteria;Firmicutes;Bacilli;Bacillales;Bacillaceae;Calditerricola
Zotu24393	0.000641604	0.000493734	0.000359649	0.000385965	0.00023183	0.000159148	0.000636591	0.000415503	-0.473639	-0.539285	-0.584368	-0.223125	0.192522			0.8414	Thermobaculum terrenum	166501	Chloroflexi	Bacteria;Chloroflexi;Chloroflexi incertae sedis;Thermobaculum
Zotu24428	0.000338346	0.000649123	0.000507519	0.000337093	0.00052005	0.000393484	0.000512531	0.000465449					0.22668			0.9492	Brevitalea aridisoli	1458336	Acidobacteria	Bacteria;Acidobacteria;Blastocatellia;Blastocatellales;Pyrinomonadaceae;Brevitalea
Zotu24443	0.000171679	0.000491228	0.000236842	0.000380952	0.000166667	0.000182957	0.000182957	0.00025904					0.178334			0.9028	Annwoodia aquaesulis	47959	Proteobacteria	Bacteria;Proteobacteria;Betaproteobacteria;Nitrosomonadales;Thiobacillaceae;Annwoodia
Zotu24556	0.000245614	0.000404762	0.000370927	0.000236842	0.000343358	0.000162907	0.000438596	0.000314715		-0.212427	-0.214477		0.244305			0.9463	Solirubrobacter phytolaccae	1404360	Actinobacteria	Bacteria;Actinobacteria;Thermoleophilia;Solirubrobacterales;Solirubrobacteraceae;Solirubrobacter
Zotu24685	0.000245614	0.00023183	0.000256892	0.000195489	0.00020802	0.000224311	0.000221805	0.00022628								0.844	Inmirania thermothiophila	1750597	Proteobacteria	Bacteria;Proteobacteria;Gammaproteobacteria;Chromatiales;Ectothiorhodospiraceae;Inmirania
Zotu24828	0.000424812	0.000828321	0.000839599	0.000345865	0.00207895	0.00150627	0.000781955	0.000972252		0.28142	0.310571			module #4	9	0.9898	Lysinibacillus pakistanensis	759811	Firmicutes	Bacteria;Firmicutes;Bacilli;Bacillales;Bacillaceae;Lysinibacillus
Zotu25124	0.000428571	0.000651629	0.000862155	0.000581454	0.000740602	0.000370927	0.000625313	0.000608665								0.9409	Mesorhizobium plurifarium	69974	Proteobacteria	Bacteria;Proteobacteria;Alphaproteobacteria;Hyphomicrobiales;Phyllobacteriaceae;Mesorhizobium
Zotu25281	0.000295739	0.000308271	0.000324561	0.000315789	0.000319549	0.000241855	0.000295739	0.000300215								0.8997	Paludibaculum fermentans	1473598	Acidobacteria	Bacteria;Acidobacteria;Acidobacteriia;Bryobacterales;Bryobacteraceae;Paludibaculum
Zotu25531	0.000239348	0.000463659	0.000389724	0.00037218	0.000422306	0.000319549	0.000324561	0.000361618								0.8465	Thermobaculum terrenum	166501	Chloroflexi	Bacteria;Chloroflexi;Chloroflexi incertae sedis;Thermobaculum
Zotu25837	0.000307018	0.000194236	0.00018797	0.000329574	0.000211779	0.000191729	0.000218045	0.000234336								0.9386	Gaiella occulta	1002870	Actinobacteria	Bacteria;Actinobacteria;Rubrobacteria;Gaiellales;Gaiellaceae;Gaiella
Zotu25848	0.000562657	0.000293233	0.000275689	0.000388471	0.000296992	0.000343358	0.000526316	0.000383817						module #2	3	0.9079	Thiobacter subterraneus	279810	Proteobacteria	Bacteria;Proteobacteria;Betaproteobacteria;Burkholderiales;Burkholderiales genera incertae sedis;Thiobacter
Zotu25879	0.000256892	0.000368421	0.000315789	0.000457393	0.000253133	0.000240602	0.000204261	0.000299499								0.8645	Nitrolancea hollandica	1129897	Chloroflexi	Bacteria;Chloroflexi;Thermomicrobia;Sphaerobacterales;Sphaerobacterineae;Nitrolancea
Zotu26138	0.000325815	0.000448622	0.000380952	0.000359649	0.000246867	0.000151629	0.000409774	0.000331901	-0.266275	-0.360547	-0.34538	-0.185996	0.240203			0.9897	Sphingoaurantiacus polygranulatus	1597969	Proteobacteria	Bacteria;Proteobacteria;Alphaproteobacteria;Sphingomonadales;Sphingosinicellaceae;Sphingoaurantiacus
Zotu26267	0.000333333	0.000313283	0.000308271	0.000333333	0.000739348	0.000820802	0.000229323	0.000439671		0.344221	0.367446		-0.30909	module #4	1	0.9923	Bacillus eiseniae	762947	Firmicutes	Bacteria;Firmicutes;Bacilli;Bacillales;Bacillaceae;Bacillus
Zotu26666	0.00062406	0.000489975	0.000537594	0.000656642	0.000424812	0.000220551	0.000587719	0.000505908		-0.298164	-0.309542					0.8503	Litorilinea aerophila	1204385	Chloroflexi	Bacteria;Chloroflexi;Caldilineae;Caldilineales;Caldilineaceae;Litorilinea
Zotu26682	0.000223058	0.000258145	0.000502506	0.000263158	0.00139724	0.00157769	0.000179198	0.000628715	0.465605	0.588317	0.639016	0.229259	-0.267242	module #4	10	0.9744	Bacillus asahii	228899	Firmicutes	Bacteria;Firmicutes;Bacilli;Bacillales;Bacillaceae;Peribacillus
Zotu26710	0.000383459	0.000675439	0.000503759	0.000385965	0.000340852	0.000256892	0.000382206	0.000418367					0.241308			0.9543	Brevitalea aridisoli	1458336	Acidobacteria	Bacteria;Acidobacteria;Blastocatellia;Blastocatellales;Pyrinomonadaceae;Brevitalea
Zotu27230	0.00022807	0.00043609	0.000472431	0.000318296	0.000427318	0.000171679	0.000655388	0.000387039		-0.184313	-0.208688		0.2214	module #1	1	1	Micrococcus terreus	574650	Actinobacteria	Bacteria;Actinobacteria;Actinomycetia;Micrococcales;Micrococcaceae;Micrococcus
Zotu27884	0.000190476	0.00018797	0.000196742	0.000215539	0.000169173	0.000174185	0.000195489	0.000189939								0.8858	Pyrinomonas methylaliphatogenes	454194	Acidobacteria	Bacteria;Acidobacteria;Blastocatellia;Blastocatellales;Pyrinomonadaceae;Pyrinomonas
Zotu27968	0.00132707	0.000602757	0.000570175	0.00125188	0.00062406	0.000834586	0.000697995	0.000844074						module #5	1	0.8878	Thermanaerothrix daxensis	869279	Chloroflexi	Bacteria;Chloroflexi;Anaerolineae;Anaerolineales;Anaerolineaceae;Thermanaerothrix
Zotu27991	0.000213033	0.000139098	0.000327068	0.000412281	0.000392231	0.000595238	0.000225564	0.000329216	0.473535	0.459438	0.416935	0.333686	-0.178959			0.9974	Lysobacter rhizophilus	1781165	Proteobacteria	Bacteria;Proteobacteria;Gammaproteobacteria;Xanthomonadales;Xanthomonadaceae;Lysobacter
Zotu28124	0.00568797	0.00572807	0.00485714	0.0043609	0.00327444	0.00273058	0.00489474	0.00450483	-0.529516	-0.641512	-0.598103	-0.452187	0.226903	module #1	21	0.977	Bacillus anthracis	1392	Firmicutes	Bacteria;Firmicutes;Bacilli;Bacillales;Bacillaceae;Bacillus
Zotu28138	0.000249373	0.000211779	0.000276942	0.000379699	0.000243108	0.000196742	0.000254386	0.000258861								0.954	Solirubrobacter phytolaccae	1404360	Actinobacteria	Bacteria;Actinobacteria;Thermoleophilia;Solirubrobacterales;Solirubrobacteraceae;Solirubrobacter
Zotu28255	0.000720551	0.000196742	0.000305764	0.000426065	0.000417293	0.000507519	0.000548872	0.000446115				0.210172	-0.19771			0.9485	Nitrospira japonica	1325564	Nitrospirae	Bacteria;Nitrospirae;Nitrospira;Nitrospirales;Nitrospiraceae;Nitrospira
Zotu28680	0.000296992	0.000635338	0.000654135	0.000318296	0.000575188	0.000333333	0.000677945	0.000498747					0.239111	module #1	9	0.9488	Gaiella occulta	1002870	Actinobacteria	Bacteria;Actinobacteria;Rubrobacteria;Gaiellales;Gaiellaceae;Gaiella
Zotu28766	0.000284461	0.000216792	0.000256892	0.00037218	0.000258145	0.000319549	0.00026817	0.000282313	0.202013			0.218438				0.9054	Novimethylophilus kurashikiensis	1825523	Proteobacteria	Bacteria;Proteobacteria;Betaproteobacteria;Nitrosomonadales;Methylophilaceae;Novimethylophilus
Zotu29044	0.000909774	0.000580201	0.000577694	0.000699248	0.000473684	0.000397243	0.000497494	0.000590763		-0.18084	-0.207899					0.8855	Streptomyces thermolineatus	44033	Actinobacteria	Bacteria;Actinobacteria;Actinobacteria;Streptomycetales;Streptomycetaceae;Streptomyces
Zotu29095	0.000394737	0.000703008	0.000408521	0.000269424	0.000382206	0.000362155	0.000487469	0.000429646	-0.183112							0.9872	Bacillus butanolivorans	421767	Firmicutes	Bacteria;Firmicutes;Bacilli;Bacillales;Bacillaceae;Bacillus
Zotu29200	0.000214286	0.000269424	0.000283208	0.000240602	0.000220551	0.000119048	0.000290727	0.000233978		-0.210898	-0.184888		0.220085			0.9332	Chelativorans composti	768533	Proteobacteria	Bacteria;Proteobacteria;Alphaproteobacteria;Hyphomicrobiales;Phyllobacteriaceae;Chelativorans
Zotu29429	0.000650376	0.000619048	0.000447368	0.000505013	0.000253133	0.000190476	0.000568922	0.000462048	-0.458798	-0.559426	-0.554113	-0.296542	0.28479			0.9591	Gaiella occulta	1002870	Actinobacteria	Bacteria;Actinobacteria;Rubrobacteria;Gaiellales;Gaiellaceae;Gaiella
Zotu29546	0.00190727	0.00134211	0.00140602	0.00209023	0.0013208	0.00124561	0.00130702	0.00151701						module #3	2	0.9488	Gaiella occulta	1002870	Actinobacteria	Bacteria;Actinobacteria;Rubrobacteria;Gaiellales;Gaiellaceae;Gaiella
Zotu29744	0.00587343	0.00553759	0.00547368	0.00735714	0.00425188	0.0034198	0.00501629	0.00527569	-0.180827	-0.355421	-0.317439			module #3	7	0.8721	Thermobaculum terrenum	166501	Chloroflexi	Bacteria;Chloroflexi;Chloroflexi incertae sedis;Thermobaculum
Zotu29985	0.000233083	0.000264411	0.000408521	0.000340852	0.00047995	0.000323308	0.000313283	0.00033763	0.198405	0.195042	0.210485					0.9744	Skermanella rosea	1817965	Proteobacteria	Bacteria;Proteobacteria;Alphaproteobacteria;Rhodospirillales;Rhodospirillaceae;Skermanella
Zotu30013	0.000438596	0.000407268	0.00035213	0.000546366	0.000299499	0.000281955	0.000343358	0.00038131								0.8824	Ornatilinea apprima	1134406	Chloroflexi	Bacteria;Chloroflexi;Anaerolineae;Anaerolineales;Anaerolineaceae;Ornatilinea
Zotu30131	0.000417293	0.000808271	0.00139223	0.000339599	0.00691604	0.00314787	0.000807018	0.00197547	0.26065	0.428026	0.444306			module #4	12	0.9872	Bacillus asahii	228899	Firmicutes	Bacteria;Firmicutes;Bacilli;Bacillales;Bacillaceae;Peribacillus
Zotu30456	0.000377193	0.000328321	0.000344612	0.000313283	0.000917293	0.00107644	0.00031203	0.000524168		0.354756	0.382803		-0.286556	module #4	8	0.9872	Bacillus benzoevorans	1456	Firmicutes	Bacteria;Firmicutes;Bacilli;Bacillales;Bacillaceae;Bacillus
Zotu30706	0.000313283	0.00029198	0.000457393	0.000328321	0.000508772	0.000399749	0.000461153	0.000394379	0.244875	0.21451		0.190543				0.9795	Vicinamibacter silvestris	1612172	Acidobacteria	Bacteria;Acidobacteria;Vicinamibacteria;Vicinamibacteraceae;Vicinamibacter
Zotu30763	0.000513784	0.000726817	0.000684211	0.000494987	0.000880952	0.000785714	0.000593985	0.000668636								0.9872	Peribacillus muralis	264697	Firmicutes	Bacteria;Firmicutes;Bacilli;Bacillales;Bacillaceae;Peribacillus
Zotu30784	0.00210401	0.00142607	0.00157143	0.00262155	0.00127068	0.00124311	0.00140977	0.0016638						module #3	6	0.9361	Solirubrobacter phytolaccae	1404360	Actinobacteria	Bacteria;Actinobacteria;Thermoleophilia;Solirubrobacterales;Solirubrobacteraceae;Solirubrobacter
Zotu30923	0.00101253	0.00121805	0.00121679	0.00117168	0.00117168	0.000635338	0.00145113	0.00112531				0.183046	0.192328			0.8878	Thermanaerothrix daxensis	869279	Chloroflexi	Bacteria;Chloroflexi;Anaerolineae;Anaerolineales;Anaerolineaceae;Thermanaerothrix
Zotu30964	0.000182957	0.000199248	0.00026817	0.000305764	0.000296992	0.000180451	0.000224311	0.000236842								0.9769	Skermanella aerolata	393310	Proteobacteria	Bacteria;Proteobacteria;Alphaproteobacteria;Rhodospirillales;Rhodospirillaceae;Skermanella
Zotu31144	0.00025188	0.000191729	0.000219298	0.000275689	0.000203008	0.000152882	0.000192982	0.000212496								0.9897	Devosia enhydra	665118	Proteobacteria	Bacteria;Proteobacteria;Alphaproteobacteria;Hyphomicrobiales;Devosiaceae;Devosia
Zotu31523	0.00033208	0.000354637	0.000409774	0.000254386	0.00126566	0.0018396	0.000224311	0.000668636	0.261076	0.430439	0.491951		-0.27396	module #4	15	0.9898	Bacillus vini	1476025	Firmicutes	Bacteria;Firmicutes;Bacilli;Bacillales;Bacillaceae;Bacillus
Zotu31707	0.00016792	0.000403509	0.000468672	0.000216792	0.000426065	0.000169173	0.000503759	0.000336556					0.231081	module #1	1	0.9872	Solirubrobacter soli	363832	Actinobacteria	Bacteria;Actinobacteria;Thermoleophilia;Solirubrobacterales;Solirubrobacteraceae;Solirubrobacter
Zotu31719	0.000359649	0.000309524	0.000249373	0.000340852	0.000279449	0.000454887	0.000283208	0.000325277								0.9769	Pedomicrobium americanum	47495	Proteobacteria	Bacteria;Proteobacteria;Alphaproteobacteria;Hyphomicrobiales;Hyphomicrobiaceae;Pedomicrobium
Zotu31857	0.00037594	0.000261905	0.000255639	0.000536341	0.000234336	0.000265664	0.000283208	0.000316148								0.9463	Conexibacter stalactiti	1940611	Actinobacteria	Bacteria;Actinobacteria;Thermoleophilia;Solirubrobacterales;Conexibacteraceae;Conexibacter
Zotu31906	0.000478697	0.000417293	0.00052005	0.000591479	0.000497494	0.000462406	0.000531328	0.000499821								0.9974	Paenibacillus nanensis	393251	Firmicutes	Bacteria;Firmicutes;Bacilli;Bacillales;Paenibacillaceae;Paenibacillus
Zotu31973	0.000149123	0.000165414	0.000191729	0.000245614	0.000201754	0.000182957	0.000174185	0.000187254								0.954	Gaiella occulta	1002870	Actinobacteria	Bacteria;Actinobacteria;Rubrobacteria;Gaiellales;Gaiellaceae;Gaiella
Zotu32008	0.000614035	0.000408521	0.000656642	0.000680451	0.000671679	0.000736842	0.000464912	0.000604726	0.31352	0.267885	0.232202	0.228975				0.8931	Streptomyces thermolineatus	44033	Actinobacteria	Bacteria;Actinobacteria;Actinobacteria;Streptomycetales;Streptomycetaceae;Streptomyces
Zotu32363	0.000253133	0.000141604	0.000185464	0.000382206	0.000135338	0.000224311	0.000140351	0.000208915								0.9796	Kribbella deserti	1926257	Actinobacteria	Bacteria;Actinobacteria;Actinomycetia;Propionibacteriales;Kribbellaceae;Kribbella
Zotu32441	0.000411028	0.000370927	0.000477444	0.000432331	0.00033584	0.000279449	0.000347118	0.000379162								0.9897	Paenibacillus cellulosilyticus	375489	Firmicutes	Bacteria;Firmicutes;Bacilli;Bacillales;Paenibacillaceae;Paenibacillus
Zotu32501	0.000393484	0.000580201	0.000635338	0.000426065	0.000382206	0.000185464	0.000518797	0.000445936		-0.218962	-0.205843		0.270335			0.9462	Anaeroarcus burkinensis	82376	Firmicutes	Bacteria;Firmicutes;Negativicutes;Selenomonadales;Sporomusaceae;Anaeroarcus
Zotu32570	0.000454887	0.000362155	0.000240602	0.000690476	0.000245614	0.0004599	0.000218045	0.000381668				-0.245641				0.9974	Nonomuraea flavida	1233677	Actinobacteria	Bacteria;Actinobacteria;Actinomycetia;Streptosporangiales;Streptosporangiaceae;Nonomuraea
Zotu32582	0.000769424	0.000793233	0.00093609	0.00114411	0.000966165	0.000706767	0.000934837	0.000892947								0.9769	Skermanella aerolata	393310	Proteobacteria	Bacteria;Proteobacteria;Alphaproteobacteria;Rhodospirillales;Rhodospirillaceae;Skermanella
Zotu32661	0.000162907	0.000264411	0.000328321	0.000223058	0.000215539	0.000122807	0.000218045	0.000219298								0.8571	Syntrophothermus lipocalidus	86170	Firmicutes	Bacteria;Firmicutes;Clostridia;Eubacteriales;Syntrophomonadaceae;Syntrophothermus
Zotu32696	0.000265664	0.00020802	0.000276942	0.000401003	0.000219298	0.000255639	0.000245614	0.000267454	0.217546							0.9923	Streptomyces seoulensis	73044	Actinobacteria	Bacteria;Actinobacteria;Actinobacteria;Streptomycetales;Streptomycetaceae;Streptomyces
Zotu32715	0.000536341	0.00037594	0.000486216	0.000695489	0.000600251	0.000572682	0.000466165	0.000533298	0.21411	0.230351	0.219343		-0.224952			0.9514	Gaiella occulta	1002870	Actinobacteria	Bacteria;Actinobacteria;Rubrobacteria;Gaiellales;Gaiellaceae;Gaiella
Zotu32791	0.000203008	0.000681704	0.000565163	0.000432331	0.000721805	0.000300752	0.000750627	0.000522198				0.205578	0.185341			0.9898	Nocardioides mesophilus	433659	Actinobacteria	Bacteria;Actinobacteria;Actinomycetia;Propionibacteriales;Nocardioidaceae;Nocardioides
Zotu33156	0.00131955	0.00134586	0.00147118	0.00165789	0.00159398	0.00109524	0.00150627	0.00142714								0.9872	Stigmatella aurantiaca	41	Proteobacteria	Bacteria;Proteobacteria;Deltaproteobacteria;Myxococcales;Cystobacterineae;Stigmatella
Zotu33168	0.000214286	0.000203008	0.000223058	0.000175439	0.000184211	0.000161654	0.00016792	0.000189939								0.9923	Paenibacillus darwinianus	1380763	Firmicutes	Bacteria;Firmicutes;Bacilli;Bacillales;Paenibacillaceae;Paenibacillus
Zotu33178	0.000320802	0.000216792	0.000308271	0.000516291	0.000275689	0.000243108	0.000229323	0.000301468								0.9847	Pseudonocardia hispaniensis	904933	Actinobacteria	Bacteria;Actinobacteria;Actinomycetia;Pseudonocardiales;Pseudonocardiaceae;Pseudonocardia
Zotu33583	0.000160401	0.000290727	0.000243108	0.000131579	0.000223058	0.000175439	0.000191729	0.000202291								0.9872	Bacillus methanolicus	1471	Firmicutes	Bacteria;Firmicutes;Bacilli;Bacillales;Bacillaceae;Bacillus
Zotu33603	0.000690476	0.000525063	0.000466165	0.000448622	0.00027193	0.000189223	0.000551378	0.00044898	-0.379924	-0.495389	-0.49103		0.201615			0.954	Gaiella occulta	1002870	Actinobacteria	Bacteria;Actinobacteria;Rubrobacteria;Gaiellales;Gaiellaceae;Gaiella
Zotu33704	0.000898496	0.000434837	0.00133584	0.000607769	0.00095614	0.000417293	0.00115038	0.000828679	-0.278721	-0.255715	-0.327434					0.982	Noviherbaspirillum suwonense	1224511	Proteobacteria	Bacteria;Proteobacteria;Betaproteobacteria;Burkholderiales;Oxalobacteraceae;Noviherbaspirillum
Zotu33886	0.00043609	0.000325815	0.000487469	0.000639098	0.000397243	0.000294486	0.000449875	0.000432868								0.9949	Lentzea kentuckyensis	360086	Actinobacteria	Bacteria;Actinobacteria;Actinomycetia;Pseudonocardiales;Pseudonocardiaceae;Lentzea
Zotu33953	0.000424812	0.000190476	0.000392231	0.000284461	0.000278195	0.000156642	0.000213033	0.000277121								0.9872	Arenimicrobium luteum	1560324	Acidobacteria	Bacteria;Acidobacteria;Blastocatellia;Blastocatellales;Pyrinomonadaceae;Arenimicrobium
Zotu34068	0.000241855	0.000280702	0.000360902	0.000481203	0.000377193	0.000294486	0.000298246	0.000333512								0.9769	Skermanella aerolata	393310	Proteobacteria	Bacteria;Proteobacteria;Alphaproteobacteria;Rhodospirillales;Rhodospirillaceae;Skermanella
Zotu34256	0.000220551	0.000249373	0.000261905	0.000273183	0.000280702	0.000199248	0.000199248	0.000240602								0.9795	Skermanella rosea	1817965	Proteobacteria	Bacteria;Proteobacteria;Alphaproteobacteria;Rhodospirillales;Rhodospirillaceae;Skermanella
Zotu34266	0.000245614	0.00014787	0.000172932	0.000288221	0.000406015	0.00075188	0.000219298	0.000318833	0.312441	0.387274	0.391205	0.260758	-0.227103			0.8987	Aciditerrimonas ferrireducens	1294026	Actinobacteria	Bacteria;Actinobacteria;Acidimicrobiia;Acidimicrobiales;Acidimicrobiaceae;Aciditerrimonas
Zotu34343	0.000429825	0.000140351	0.000182957	0.000354637	0.000230576	0.000382206	0.000313283	0.000290548						module #2	2	0.9386	Noviherbaspirillum massiliense	1095769	Proteobacteria	Bacteria;Proteobacteria;Betaproteobacteria;Burkholderiales;Oxalobacteraceae;Noviherbaspirillum
Zotu34471	0.000686717	0.00111529	0.000802005	0.00119799	0.000890977	0.000763158	0.00115539	0.000944504								0.9949	Nocardioides daphniae	402297	Actinobacteria	Bacteria;Actinobacteria;Actinomycetia;Propionibacteriales;Nocardioidaceae;Nocardioides
Zotu34577	0.000206767	0.000518797	0.000437343	0.000235589	0.000379699	0.000240602	0.000348371	0.000338167					0.264042			0.9416	Brevitalea aridisoli	1458336	Acidobacteria	Bacteria;Acidobacteria;Blastocatellia;Blastocatellales;Pyrinomonadaceae;Brevitalea
Zotu34658	0.000756892	0.000691729	0.000506266	0.00085213	0.000513784	0.000691729	0.000591479	0.000657716								1	Mycoplana dimorpha	28320	Proteobacteria	Bacteria;Proteobacteria;Alphaproteobacteria;Hyphomicrobiales;Brucellaceae;Mycoplana
Zotu34665	0.000334586	0.000700501	0.000620301	0.000406015	0.000639098	0.00035213	0.000716792	0.000538489					0.254414			0.9949	Marmoricola terrae	1542736	Actinobacteria	Bacteria;Actinobacteria;Actinomycetia;Propionibacteriales;Nocardioidaceae;Marmoricola
Zotu34701	0.000614035	0.000449875	0.000726817	0.000864662	0.000546366	0.000568922	0.000494987	0.000609381								0.9949	Massilia flava	871742	Proteobacteria	Bacteria;Proteobacteria;Betaproteobacteria;Burkholderiales;Oxalobacteraceae;Massilia
Zotu34723	0.000191729	0.000401003	0.000302005	0.00029198	0.00024812	0.000114035	0.000318296	0.000266738		-0.28108	-0.221382		0.244531			0.9254	Arboricoccus pini	1963835	Proteobacteria	Bacteria;Proteobacteria;Alphaproteobacteria;Rhodospirillales;Geminicoccaceae;Arboricoccus
Zotu34785	0.000397243	0.000469925	0.000419799	0.000462406	0.000398496	0.000320802	0.000590226	0.000436985			-0.192599					0.8926	Thermoanaerobaculum aquaticum	1312852	Acidobacteria	Bacteria;Acidobacteria;Thermoanaerobaculia;Thermoanaerobaculales;Thermoanaerobaculaceae;Thermoanaerobaculum
Zotu34790	0.00137218	0.00144862	0.00148246	0.00158396	0.00102632	0.000587719	0.00122556	0.00124669	-0.212066	-0.389839	-0.343267		0.212636	module #3	1	0.8747	Sphaerobacter thermophilus	2057	Chloroflexi	Bacteria;Chloroflexi;Thermomicrobia;Sphaerobacterales;Sphaerobacteraceae;Sphaerobacter
Zotu34886	0.000487469	0.000265664	0.000442356	0.000484962	0.000438596	0.000462406	0.00047995	0.000437343								0.9614	Microvirga pakistanensis	1682650	Proteobacteria	Bacteria;Proteobacteria;Alphaproteobacteria;Rhizobiales;Methylobacteriaceae;Microvirga
Zotu34905	0.000194236	0.000216792	0.000254386	0.00023183	0.000320802	0.000211779	0.000276942	0.000243824								0.9309	Solirubrobacter soli	363832	Actinobacteria	Bacteria;Actinobacteria;Thermoleophilia;Solirubrobacterales;Solirubrobacteraceae;Solirubrobacter
Zotu34923	0.000378446	0.000374687	0.000379699	0.000568922	0.000387218	0.00041604	0.000427318	0.000418904								0.9743	Amaricoccus macauensis	57001	Proteobacteria	Bacteria;Proteobacteria;Alphaproteobacteria;Rhodobacterales;Rhodobacteraceae;Amaricoccus
Zotu34935	0.000931078	0.000413534	0.000487469	0.00205639	0.000626566	0.0012995	0.000411028	0.000889366	0.265516	0.292425	0.302872		-0.327001	module #1	6	0.9974	Agromyces fucosus	41985	Actinobacteria	Bacteria;Actinobacteria;Actinomycetia;Micrococcales;Microbacteriaceae;Agromyces
Zotu35131	0.000640351	0.000403509	0.000285714	0.000538847	0.000266917	0.000263158	0.000383459	0.000397422	-0.322936	-0.407152	-0.396644	-0.33053				0.9949	Planomonospora sphaerica	161355	Actinobacteria	Bacteria;Actinobacteria;Actinomycetia;Streptosporangiales;Streptosporangiaceae;Planomonospora
Zotu35145	0.000655388	0.000319549	0.000308271	0.000761905	0.00026817	0.000318296	0.000359649	0.000427318		-0.215193	-0.236869	-0.228532				0.9949	Streptomyces albulus	68570	Actinobacteria	Bacteria;Actinobacteria;Actinobacteria;Streptomycetales;Streptomycetaceae;Streptomyces
Zotu35242	0.00066792	0.0005	0.000299499	0.000766917	0.000347118	0.00058396	0.000305764	0.000495883						module #1	3	0.9383	Caballeronia terrestris	1226301	Proteobacteria	Bacteria;Proteobacteria;Betaproteobacteria;Burkholderiales;Burkholderiaceae;Caballeronia
Zotu35463	0.000223058	0.000253133	0.000175439	0.000378446	0.00014411	0.000279449	0.000171679	0.000232188								0.9872	Nocardioides daphniae	402297	Actinobacteria	Bacteria;Actinobacteria;Actinomycetia;Propionibacteriales;Nocardioidaceae;Nocardioides
Zotu35673	0.000466165	0.000223058	0.000327068	0.000328321	0.000432331	0.00041604	0.000339599	0.000361797						module #2	9	0.9488	Vicinamibacter silvestris	1612172	Acidobacteria	Bacteria;Acidobacteria;Vicinamibacteria;Vicinamibacteraceae;Vicinamibacter
Zotu35697	0.000612782	0.00064787	0.000733083	0.00093609	0.00103133	0.000720551	0.00083208	0.000787683	0.186895		0.212731					0.9615	Skermanella rosea	1817965	Proteobacteria	Bacteria;Proteobacteria;Alphaproteobacteria;Rhodospirillales;Rhodospirillaceae;Skermanella
Zotu35731	0.00132957	0.00110652	0.000966165	0.0017782	0.000954887	0.00111654	0.00112406	0.00119656								0.9872	Nocardioides lentus	338077	Actinobacteria	Bacteria;Actinobacteria;Actinomycetia;Propionibacteriales;Nocardioidaceae;Nocardioides
Zotu35820	0.000182957	0.000249373	0.000344612	0.00027193	0.000373434	0.00020802	0.000289474	0.000274257								0.9846	Skermanella rosea	1817965	Proteobacteria	Bacteria;Proteobacteria;Alphaproteobacteria;Rhodospirillales;Rhodospirillaceae;Skermanella
Zotu35906	0.000387218	0.000318296	0.000296992	0.000369674	0.000365915	0.00043609	0.000334586	0.000358396						module #2	23	0.9485	Luteitalea pratensis	1855912	Acidobacteria	Bacteria;Acidobacteria;Vicinamibacteria;Vicinamibacteraceae;Luteitalea
Zotu35943	0.000597744	0.000338346	0.000373434	0.000612782	0.00037218	0.000503759	0.000279449	0.000439671	0.178562					module #2	11	0.9543	Brevitalea aridisoli	1458336	Acidobacteria	Bacteria;Acidobacteria;Blastocatellia;Blastocatellales;Pyrinomonadaceae;Brevitalea
Zotu35997	0.000741855	0.000305764	0.000596491	0.000755639	0.000779449	0.00111529	0.000531328	0.000689402	0.393021	0.36145	0.319991	0.301029	-0.187284	module #2	41	0.9668	Luteitalea pratensis	1855912	Acidobacteria	Bacteria;Acidobacteria;Vicinamibacteria;Vicinamibacteraceae;Luteitalea
Zotu36039	0.000276942	0.000319549	0.000384712	0.00033208	0.000795739	0.000660401	0.000197995	0.000423917	0.234029	0.335206	0.393757		-0.208488	module #4	1	0.9897	Cohnella soli	425005	Firmicutes	Bacteria;Firmicutes;Bacilli;Bacillales;Paenibacillaceae;Cohnella
Zotu36338	0.000263158	0.000206767	0.000307018	0.000546366	0.000238095	0.000209273	0.000382206	0.000307555				0.196569				0.8045	Roseiflexus castenholzii	120962	Chloroflexi	Bacteria;Chloroflexi;Chloroflexia;Chloroflexales;Roseiflexineae;Roseiflexus
Zotu36373	0.000165414	0.000550125	0.000380952	0.000286967	0.000423559	0.000233083	0.000558897	0.000371285					0.276643			0.9872	Nocardioides mesophilus	433659	Actinobacteria	Bacteria;Actinobacteria;Actinomycetia;Propionibacteriales;Nocardioidaceae;Nocardioides
Zotu36407	0.000703008	0.000773183	0.000570175	0.000510025	0.000507519	0.000357143	0.00056391	0.00056928	-0.41297	-0.442314	-0.397777	-0.382544		module #1	3	0.9949	Quasibacillus thermotolerans	1221996	Firmicutes	Bacteria;Firmicutes;Bacilli;Bacillales;Bacillaceae;Quasibacillus
Zotu36428	0.000393484	0.000337093	0.000531328	0.000392231	0.00035213	0.000238095	0.000565163	0.000401361			-0.182877					0.9821	Paenibacillus daejeonensis	135193	Firmicutes	Bacteria;Firmicutes;Bacilli;Bacillales;Paenibacillaceae;Paenibacillus
Zotu36522	0.000204261	0.000225564	0.00025188	0.000191729	0.000235589	0.000126566	0.000281955	0.000216792		-0.181147						0.9284	Solirubrobacter soli	363832	Actinobacteria	Bacteria;Actinobacteria;Thermoleophilia;Solirubrobacterales;Solirubrobacteraceae;Solirubrobacter
Zotu36595	0.00112281	0.00143484	0.000809524	0.000651629	0.000590226	0.000418546	0.000991228	0.000859828	-0.594325	-0.668271	-0.607652	-0.436826	0.337534	module #1	9	0.9897	Brevibacillus formosus	54913	Firmicutes	Bacteria;Firmicutes;Bacilli;Bacillales;Paenibacillaceae;Brevibacillus
Zotu36601	0.000275689	0.000246867	0.000199248	0.000264411	0.000190476	0.000115288	0.000302005	0.000227712	-0.216539	-0.310877	-0.299957					0.852	Litorilinea aerophila	1204385	Chloroflexi	Bacteria;Chloroflexi;Caldilineae;Caldilineales;Caldilineaceae;Litorilinea
Zotu36793	0.000393484	0.000537594	0.000503759	0.000424812	0.000686717	0.000280702	0.000487469	0.000473505		-0.219025	-0.250649					0.9974	Massilia kyonggiensis	1303090	Proteobacteria	Bacteria;Proteobacteria;Betaproteobacteria;Burkholderiales;Oxalobacteraceae;Massilia
Zotu36805	0.000142857	0.00027193	0.00029198	0.000210526	0.000215539	0.000141604	0.000197995	0.000210347								0.9949	Bacillus salitolerans	1437434	Firmicutes	Bacteria;Firmicutes;Bacilli;Bacillales;Bacillaceae;Bacillus
Zotu36840	0.000984962	0.000432331	0.000522556	0.000592732	0.000469925	0.000317043	0.000582707	0.000557465	-0.251172	-0.336901	-0.358647					0.954	Gaiella occulta	1002870	Actinobacteria	Bacteria;Actinobacteria;Rubrobacteria;Gaiellales;Gaiellaceae;Gaiella
Zotu36856	0.00136717	0.00150125	0.00156767	0.00162155	0.00127444	0.000842105	0.00113158	0.00132939		-0.183327						0.9591	Gaiella occulta	1002870	Actinobacteria	Bacteria;Actinobacteria;Rubrobacteria;Gaiellales;Gaiellaceae;Gaiella
Zotu36874	0.000280702	0.000307018	0.00045614	0.000528822	0.00064787	0.000530075	0.000418546	0.000452739	0.363821	0.33843	0.350458	0.25092	-0.185977			0.9668	Gaiella occulta	1002870	Actinobacteria	Bacteria;Actinobacteria;Rubrobacteria;Gaiellales;Gaiellaceae;Gaiella
Zotu36908	0.000486216	0.000414787	0.000418546	0.000385965	0.000344612	0.00029198	0.00052005	0.000408879	-0.259407	-0.309997	-0.323115					0.9437	Gaiella occulta	1002870	Actinobacteria	Bacteria;Actinobacteria;Rubrobacteria;Gaiellales;Gaiellaceae;Gaiella
Zotu37118	0.00043985	0.000367168	0.00052005	0.000442356	0.000598997	0.000343358	0.000721805	0.000490512								0.9897	Microvirga guangxiensis	549386	Proteobacteria	Bacteria;Proteobacteria;Alphaproteobacteria;Rhizobiales;Methylobacteriaceae;Microvirga
Zotu37156	0.00147619	0.00111905	0.00112281	0.00150877	0.00101378	0.00119549	0.00103634	0.00121035	0.179694					module #2	35	0.9717	Hyphomicrobium aestuarii	53398	Proteobacteria	Bacteria;Proteobacteria;Alphaproteobacteria;Hyphomicrobiales;Hyphomicrobiaceae;Hyphomicrobium
Zotu37165	0.000501253	0.000401003	0.000541353	0.00093985	0.000546366	0.000783208	0.000582707	0.000613677	0.361052	0.319785	0.268667	0.28834				0.9949	Nocardioides glacieisoli	1168730	Actinobacteria	Bacteria;Actinobacteria;Actinomycetia;Propionibacteriales;Nocardioidaceae;Nocardioides
Zotu37168	0.00197494	0.00157519	0.00179574	0.00278195	0.00156642	0.00151003	0.00158647	0.00182725						module #3	4	0.9795	Solirubrobacter soli	363832	Actinobacteria	Bacteria;Actinobacteria;Thermoleophilia;Solirubrobacterales;Solirubrobacteraceae;Solirubrobacter
Zotu37225	0.000380952	0.000240602	0.000290727	0.000413534	0.000310777	0.000403509	0.00037218	0.000344612								0.9309	Solirubrobacter soli	363832	Actinobacteria	Bacteria;Actinobacteria;Thermoleophilia;Solirubrobacterales;Solirubrobacteraceae;Solirubrobacter
Zotu37270	0.000914787	0.000447368	0.000552632	0.000893484	0.000467419	0.000404762	0.000622807	0.000614751						module #5	1	0.8875	Longilinea arvoryzae	360412	Chloroflexi	Bacteria;Chloroflexi;Anaerolineae;Anaerolineales;Anaerolineaceae;Longilinea
Zotu37543	0.000245614	0.000363409	0.000512531	0.000239348	0.00239223	0.0015802	0.000318296	0.000807376	0.319351	0.476557	0.506242		-0.197669	module #4	12	0.9898	Bacillus andreesenii	1325932	Firmicutes	Bacteria;Firmicutes;Bacilli;Bacillales;Bacillaceae;Bacillus
Zotu37689	0.000659148	0.000619048	0.000625313	0.000847118	0.000785714	0.000830827	0.000684211	0.000721625	0.22962	0.241987	0.260646	0.251811				0.9437	Gaiella occulta	1002870	Actinobacteria	Bacteria;Actinobacteria;Rubrobacteria;Gaiellales;Gaiellaceae;Gaiella
Zotu37730	0.000295739	0.000863409	0.000865915	0.000590226	0.00206015	0.00276817	0.000422306	0.0011237	0.300487	0.457097	0.518326			module #4	17	0.9923	Bacillus kyonggiensis	1037680	Firmicutes	Bacteria;Firmicutes;Bacilli;Bacillales;Bacillaceae;Bacillus
Zotu37791	0.000562657	0.0005	0.000503759	0.000680451	0.000466165	0.000338346	0.000444862	0.000499463								0.8696	Thermobaculum terrenum	166501	Chloroflexi	Bacteria;Chloroflexi;Chloroflexi incertae sedis;Thermobaculum
Zotu37824	0.000463659	0.000209273	0.000253133	0.000422306	0.00033584	0.000546366	0.000279449	0.000358575	0.235995	0.241737	0.199747			module #2	15	0.9562	Luteitalea pratensis	1855912	Acidobacteria	Bacteria;Acidobacteria;Vicinamibacteria;Vicinamibacteraceae;Luteitalea
Zotu38112	0.000562657	0.000472431	0.000511278	0.000451128	0.000377193	0.000245614	0.000457393	0.000439671	-0.238998	-0.356987	-0.341044	-0.182009				0.9949	Paenibacillus xanthinilyticus	1211325	Firmicutes	Bacteria;Firmicutes;Bacilli;Bacillales;Paenibacillaceae;Paenibacillus
Zotu38138	0.000365915	0.000261905	0.000343358	0.000322055	0.000281955	0.000206767	0.000358396	0.000305764				0.185086				0.9693	Anaeromyxobacter dehalogenans	161493	Proteobacteria	Bacteria;Proteobacteria;Deltaproteobacteria;Myxococcales;Cystobacterineae;Anaeromyxobacter
Zotu38278	0.000204261	0.000179198	0.000176692	0.000293233	0.000220551	0.000220551	0.000211779	0.000215181								0.8517	Dehalogenimonas lykanthroporepellens	552810	Chloroflexi	Bacteria;Chloroflexi;Dehalococcoidia;Dehalogenimonas
Zotu38330	0.00064787	0.00118672	0.000694236	0.000542607	0.00043609	0.000288221	0.00056015	0.00062227	-0.420878	-0.506574	-0.428431	-0.315055	0.357177	module #1	2	0.9872	Brevibacillus brevis	1393	Firmicutes	Bacteria;Firmicutes;Bacilli;Bacillales;Paenibacillaceae;Brevibacillus
Zotu38520	0.000307018	0.000308271	0.000334586	0.000317043	0.000313283	0.000216792	0.000260652	0.000293949								0.9794	Paenibacillus alginolyticus	59839	Firmicutes	Bacteria;Firmicutes;Bacilli;Bacillales;Paenibacillaceae;Paenibacillus
Zotu38643	7.89474e-05	0.000204261	0.000197995	0.000320802	0.000293233	0.000350877	0.000106516	0.000221805	0.405419	0.422387	0.446213	0.180956				0.9537	Oceanicella actignis	1189325	Proteobacteria	Bacteria;Proteobacteria;Alphaproteobacteria;Rhodobacterales;Rhodobacteraceae;Oceanicella
Zotu38765	0.00031203	0.000337093	0.000360902	0.000507519	0.000428571	0.000417293	0.000354637	0.000388292	0.267175	0.211323	0.226061	0.207261				0.832	Evansella vedderi	38282	Firmicutes	Bacteria;Firmicutes;Bacilli;Bacillales;Bacillaceae;Evansella
Zotu38790	0.000691729	0.00039599	0.000489975	0.000590226	0.000387218	0.000296992	0.000354637	0.00045811		-0.206052	-0.197052	-0.199497				0.9335	Solirubrobacter phytolaccae	1404360	Actinobacteria	Bacteria;Actinobacteria;Thermoleophilia;Solirubrobacterales;Solirubrobacteraceae;Solirubrobacter
Zotu38799	0.000528822	0.000640351	0.000600251	0.00112907	0.000501253	0.000666667	0.000344612	0.000630147	0.181581							0.9744	Gaiella occulta	1002870	Actinobacteria	Bacteria;Actinobacteria;Rubrobacteria;Gaiellales;Gaiellaceae;Gaiella
Zotu38825	0.00138847	0.00083208	0.00105514	0.00141604	0.00106642	0.00117168	0.000883459	0.00111618	0.220551					module #2	31	0.9028	Novimethylophilus kurashikiensis	1825523	Proteobacteria	Bacteria;Proteobacteria;Betaproteobacteria;Nitrosomonadales;Methylophilaceae;Novimethylophilus
Zotu38832	0.00027193	0.000203008	0.000265664	0.000385965	0.00035589	0.000318296	0.000263158	0.000294844		0.179913	0.197127		-0.204399			0.8372	Evansella vedderi	38282	Firmicutes	Bacteria;Firmicutes;Bacilli;Bacillales;Bacillaceae;Evansella
Zotu38854	0.00101253	0.000755639	0.000666667	0.00106266	0.000756892	0.000724311	0.000703008	0.000811672								0.8619	Thermoanaerobaculum aquaticum	1312852	Acidobacteria	Bacteria;Acidobacteria;Thermoanaerobaculia;Thermoanaerobaculales;Thermoanaerobaculaceae;Thermoanaerobaculum
Zotu38868	0.000429825	0.000511278	0.000508772	0.000468672	0.000510025	0.000256892	0.00062782	0.000473326		-0.237953	-0.227259					0.852	Thermolithobacter ferrireducens	416555	Firmicutes	Bacteria;Firmicutes;Thermolithobacteria;Thermolithobacterales;Thermolithobacteraceae;Thermolithobacter
Zotu38946	0.000192982	0.000192982	0.00033584	0.000385965	0.000545113	0.000546366	0.000281955	0.000354458	0.390483	0.44207	0.404234	0.18707	-0.263437			0.9641	Aurantiacibacter luteus	1581420	Proteobacteria	Bacteria;Proteobacteria;Alphaproteobacteria;Sphingomonadales;Erythrobacteraceae;Aurantiacibacter
Zotu39034	0.00022807	0.000299499	0.000266917	0.000166667	0.000220551	0.000210526	0.00020802	0.000228607	-0.193724			-0.225044				0.9898	Bacillus seohaeanensis	284580	Firmicutes	Bacteria;Firmicutes;Bacilli;Bacillales;Bacillaceae;Bacillus
Zotu39105	0.0012619	0.000692982	0.000893484	0.000870927	0.00118922	0.0009599	0.0011416	0.00100143								0.9565	Gaiella occulta	1002870	Actinobacteria	Bacteria;Actinobacteria;Rubrobacteria;Gaiellales;Gaiellaceae;Gaiella
Zotu39123	0.00156767	0.000555138	0.000612782	0.00130952	0.000593985	0.00100251	0.000733083	0.00091067						module #2	33	0.9463	Pirellulimonas nuda	2528009	Planctomycetes	Bacteria;Planctomycetes;Planctomycetia;Pirellulales;Lacipirellulaceae;Pirellulimonas
Zotu39163	0.000444862	0.000302005	0.000265664	0.000296992	0.000244361	0.000146617	0.000357143	0.000293949	-0.2487	-0.300876	-0.293865					0.8568	Dehalogenimonas lykanthroporepellens	552810	Chloroflexi	Bacteria;Chloroflexi;Dehalococcoidia;Dehalogenimonas
Zotu39277	0.000303258	0.000220551	0.000196742	0.000241855	0.000186717	0.000145363	0.000216792	0.000215897		-0.233815	-0.235039					0.8645	Thermoanaerobaculum aquaticum	1312852	Acidobacteria	Bacteria;Acidobacteria;Thermoanaerobaculia;Thermoanaerobaculales;Thermoanaerobaculaceae;Thermoanaerobaculum
Zotu39363	0.00047995	0.000265664	0.000218045	0.000417293	0.000224311	0.000283208	0.000345865	0.000319191	-0.222003	-0.196306						0.867	Sphaerobacter thermophilus	2057	Chloroflexi	Bacteria;Chloroflexi;Thermomicrobia;Sphaerobacterales;Sphaerobacteraceae;Sphaerobacter
Zotu39482	0.000437343	0.000546366	0.000654135	0.000576441	0.000665414	0.000464912	0.000483709	0.000546903								0.9692	Skermanella rosea	1817965	Proteobacteria	Bacteria;Proteobacteria;Alphaproteobacteria;Rhodospirillales;Rhodospirillaceae;Skermanella
Zotu39568	0.000230576	0.000339599	0.000299499	0.000216792	0.000365915	0.000216792	0.000337093	0.000286609								0.8619	Thermoanaerobaculum aquaticum	1312852	Acidobacteria	Bacteria;Acidobacteria;Thermoanaerobaculia;Thermoanaerobaculales;Thermoanaerobaculaceae;Thermoanaerobaculum
Zotu39673	0.000620301	0.000235589	0.000253133	0.000517544	0.000191729	0.000229323	0.000255639	0.000329037		-0.194012	-0.219761	-0.199682				0.9562	Flavihumibacter profundi	2716883	Bacteroidetes	Bacteria;Bacteroidetes;Bacteroidetes;Chitinophagia;Chitinophagales;Chitinophagaceae;Flavihumibacter
Zotu39698	0.000266917	0.000179198	0.000211779	0.00035589	0.000174185	0.000189223	0.000196742	0.000224848								0.9975	Pseudonocardia hierapolitana	1128676	Actinobacteria	Bacteria;Actinobacteria;Actinomycetia;Pseudonocardiales;Pseudonocardiaceae;Pseudonocardia
Zotu39706	0.000877193	0.00047619	0.000484962	0.000843358	0.000527569	0.000562657	0.000527569	0.000614214				-0.18842				0.9923	Streptomyces alfalfae	1642299	Actinobacteria	Bacteria;Actinobacteria;Actinobacteria;Streptomycetales;Streptomycetaceae;Streptomyces
Zotu39707	0.00850125	0.00403885	0.0045401	0.0121228	0.00412531	0.00471805	0.00602632	0.0062961			-0.178406			module #3	7	0.9974	Micrococcus terreus	574650	Actinobacteria	Bacteria;Actinobacteria;Actinomycetia;Micrococcales;Micrococcaceae;Micrococcus
Zotu39839	0.000483709	0.000487469	0.000525063	0.000691729	0.000454887	0.000512531	0.000377193	0.000504654	0.254807		0.184526					0.9233	Annwoodia aquaesulis	47959	Proteobacteria	Bacteria;Proteobacteria;Betaproteobacteria;Nitrosomonadales;Thiobacillaceae;Annwoodia
Zotu39932	0.000266917	0.000206767	0.00018797	0.000313283	0.000177945	0.000213033	0.00018797	0.000221984								0.8619	Thermoanaerobaculum aquaticum	1312852	Acidobacteria	Bacteria;Acidobacteria;Thermoanaerobaculia;Thermoanaerobaculales;Thermoanaerobaculaceae;Thermoanaerobaculum
Zotu40088	0.000535088	0.000330827	0.000481203	0.000442356	0.000511278	0.000598997	0.000433584	0.00047619	0.272085	0.232392	0.212562	0.29913		module #2	12	0.9182	Steroidobacter denitrificans	465721	Proteobacteria	Bacteria;Proteobacteria;Gammaproteobacteria;Nevskiales;Steroidobacteraceae;Steroidobacter
Zotu40132	0.00232957	0.00200752	0.00182456	0.00175313	0.00123434	0.001	0.00196992	0.00173129	-0.464978	-0.568004	-0.527485	-0.296297	0.211818	module #1	9	0.9872	Paenibacillus castaneae	474957	Firmicutes	Bacteria;Firmicutes;Bacilli;Bacillales;Paenibacillaceae;Paenibacillus
Zotu40142	0.00026817	0.000344612	0.000253133	0.000357143	0.000281955	0.000209273	0.000249373	0.000280523								0.8342	Sphaerobacter thermophilus	2057	Chloroflexi	Bacteria;Chloroflexi;Thermomicrobia;Sphaerobacteridae;Sphaerobacterales;Sphaerobacterineae;Sphaerobacteraceae;Sphaerobacter
Zotu40226	0.000261905	0.000338346	0.000333333	0.000298246	0.000389724	0.000246867	0.000389724	0.000322592								0.8575	Caldicoprobacter faecalis	937334	Firmicutes	Bacteria;Firmicutes;Clostridia;Eubacteriales;Caldicoprobacteraceae;Caldicoprobacter
Zotu40291	0.00274311	0.00295739	0.00345489	0.00453008	0.00386466	0.00271053	0.00346742	0.00338972						module #3	1	0.9821	Skermanella stibiiresistens	1385369	Proteobacteria	Bacteria;Proteobacteria;Alphaproteobacteria;Rhodospirillales;Rhodospirillaceae;Skermanella
Zotu40417	0.000734336	0.000339599	0.000284461	0.000402256	0.000273183	0.000384712	0.000308271	0.000389545						module #2	9	0.9205	Sulfuritortus calidifontis	1914471	Proteobacteria	Bacteria;Proteobacteria;Betaproteobacteria;Nitrosomonadales;Thiobacillaceae;Sulfuritortus
Zotu40464	0.000763158	0.000310777	0.000364662	0.000607769	0.000318296	0.00033208	0.000591479	0.000469746			-0.215584					0.9668	Nakamurella flavida	363630	Actinobacteria	Bacteria;Actinobacteria;Actinomycetia;Nakamurellales;Nakamurellaceae;Nakamurella
Zotu40484	0.000954887	0.00140852	0.00149248	0.00129198	0.00135088	0.000923559	0.00133584	0.00125116								0.9744	Gaiella occulta	1002870	Actinobacteria	Bacteria;Actinobacteria;Rubrobacteria;Gaiellales;Gaiellaceae;Gaiella
Zotu40533	0.000467419	0.00027193	0.000284461	0.000382206	0.000298246	0.000382206	0.000392231	0.0003541								0.9437	Solirubrobacter soli	363832	Actinobacteria	Bacteria;Actinobacteria;Thermoleophilia;Solirubrobacterales;Solirubrobacteraceae;Solirubrobacter
Zotu40535	0.000489975	0.000323308	0.000310777	0.000705514	0.000256892	0.000298246	0.000289474	0.000382026								0.9389	Rhabdothermincola sediminis	2751370	Actinobacteria	Bacteria;Actinobacteria;Acidimicrobiia;Acidimicrobiales;Iamiaceae;Rhabdothermincola
Zotu40743	0.00282707	0.000845865	0.00119424	0.00135714	0.000721805	0.00155138	0.00384837	0.00176369	-0.259451	-0.217439	-0.266878					0.9897	Acidovorax soli	592050	Proteobacteria	Bacteria;Proteobacteria;Betaproteobacteria;Burkholderiales;Comamonadaceae;Acidovorax
Zotu40802	0.0047381	0.00532832	0.00752506	0.00466541	0.0432406	0.0467619	0.00421178	0.0166387	0.299554	0.488878	0.547938		-0.279145	module #4	17	0.9895	Bacillus asahii	228899	Firmicutes	Bacteria;Firmicutes;Bacilli;Bacillales;Bacillaceae;Peribacillus
Zotu40924	0.00033208	0.000195489	0.000259398	0.000219298	0.000254386	0.000327068	0.000260652	0.000264053								0.9233	Gaiella occulta	1002870	Actinobacteria	Bacteria;Actinobacteria;Rubrobacteria;Gaiellales;Gaiellaceae;Gaiella
Zotu41090	0.000378446	0.000423559	0.000354637	0.000275689	0.00027193	0.000177945	0.000367168	0.000321339	-0.387033	-0.451841	-0.385663	-0.294206		module #1	1	0.9897	Brevibacillus fluminis	511487	Firmicutes	Bacteria;Firmicutes;Bacilli;Bacillales;Paenibacillaceae;Brevibacillus
Zotu41129	0.000384712	0.000298246	0.00047619	0.000612782	0.000353383	0.000362155	0.000387218	0.00041067								0.9719	Conexibacter stalactiti	1940611	Actinobacteria	Bacteria;Actinobacteria;Thermoleophilia;Solirubrobacterales;Conexibacteraceae;Conexibacter
Zotu41139	0.000288221	0.000157895	0.000189223	0.000225564	0.000226817	0.000284461	0.000229323	0.000228786								0.9565	Luteitalea pratensis	1855912	Acidobacteria	Bacteria;Acidobacteria;Vicinamibacteria;Vicinamibacteraceae;Luteitalea
Zotu41195	0.000270677	0.000317043	0.000357143	0.000394737	0.000313283	0.000225564	0.000343358	0.000317401								0.89	Thermoanaerobaculum aquaticum	1312852	Acidobacteria	Bacteria;Acidobacteria;Thermoanaerobaculia;Thermoanaerobaculales;Thermoanaerobaculaceae;Thermoanaerobaculum
Zotu41217	0.000384712	0.000219298	0.000253133	0.000378446	0.000179198	0.000176692	0.000244361	0.000262263		-0.20662	-0.207626					0.9821	Clostridium magnum	1121326	Firmicutes	Bacteria;Firmicutes;Clostridia;Eubacteriales;Clostridiaceae;Clostridium
Zotu41239	0.000706767	0.00073183	0.000671679	0.000848371	0.000590226	0.00047995	0.000660401	0.000669889								0.8542	Thermolithobacter ferrireducens	416555	Firmicutes	Bacteria;Firmicutes;Thermolithobacteria;Thermolithobacterales;Thermolithobacteraceae;Thermolithobacter
Zotu41412	0.000483709	0.000384712	0.000422306	0.000424812	0.000266917	0.000165414	0.000408521	0.000365199	-0.262441	-0.356798	-0.296489					0.9872	Azonexus fungiphilus	146940	Proteobacteria	Bacteria;Proteobacteria;Betaproteobacteria;Rhodocyclales;Azonexaceae;Azonexus
Zotu41449	0.00115038	0.000814536	0.000634085	0.00115539	0.000433584	0.000497494	0.00100752	0.000813283	-0.277941	-0.378017	-0.410751			module #3	1	0.9515	Geodermatophilus pulveris	1564159	Actinobacteria	Bacteria;Actinobacteria;Actinomycetia;Geodermatophilales;Geodermatophilaceae;Geodermatophilus
Zotu41451	0.000652882	0.000526316	0.000525063	0.000670426	0.000438596	0.000338346	0.000661654	0.000544755	-0.263915	-0.370835	-0.337428	-0.195942				0.9719	Conexibacter stalactiti	1940611	Actinobacteria	Bacteria;Actinobacteria;Thermoleophilia;Solirubrobacterales;Conexibacteraceae;Conexibacter
Zotu41487	0.000390977	0.000358396	0.000446115	0.000516291	0.000691729	0.00083584	0.000443609	0.000526137	0.35254	0.35605	0.324521	0.249578		module #2	12	0.9514	Vicinamibacter silvestris	1612172	Acidobacteria	Bacteria;Acidobacteria;Vicinamibacteria;Vicinamibacteraceae;Vicinamibacter
Zotu41493	0.000370927	0.000177945	0.000236842	0.000364662	0.000278195	0.000328321	0.000284461	0.000291622								0.9075	Haliangium ochraceum	80816	Proteobacteria	Bacteria;Proteobacteria;Deltaproteobacteria;Myxococcales;Kofleriaceae;Haliangium
Zotu41557	0.000305764	0.000203008	0.000357143	0.000626566	0.00052005	0.000705514	0.000289474	0.000429646	0.434646	0.416049	0.385542	0.306075	-0.214472	module #2	10	0.9483	Chryseolinea soli	2321403	Bacteroidetes	Bacteria;Bacteroidetes;Cytophagia;Cytophagales;Fulvivirgaceae;Chryseolinea
Zotu41588	0.00029198	0.000199248	0.000250627	0.000299499	0.000325815	0.000370927	0.000284461	0.000288937	0.260787	0.225047		0.182574		module #2	8	0.9871	Luteitalea pratensis	1855912	Acidobacteria	Bacteria;Acidobacteria;Vicinamibacteria;Vicinamibacteraceae;Luteitalea
Zotu41640	0.000365915	0.000199248	0.00025188	0.000318296	0.000327068	0.000379699	0.000274436	0.000302363		0.179209						0.9389	Aciditerrimonas ferrireducens	1294026	Actinobacteria	Bacteria;Actinobacteria;Acidimicrobiia;Acidimicrobiales;Acidimicrobiaceae;Aciditerrimonas
Zotu41654	0.00047995	0.000452381	0.000641604	0.00105263	0.000418546	0.000270677	0.000426065	0.000534551								0.7965	Roseiflexus castenholzii	120962	Chloroflexi	Bacteria;Chloroflexi;Chloroflexia;Chloroflexales;Roseiflexineae;Roseiflexus
Zotu41726	0.00122431	0.000641604	0.000696742	0.00100877	0.000714286	0.000845865	0.00064411	0.000825098	0.198261					module #2	37	0.8641	Desulfobulbus oligotrophicus	1909699	Proteobacteria	Bacteria;Proteobacteria;Deltaproteobacteria;Desulfobacterales;Desulfobulbaceae;Desulfobulbus
Zotu41758	0.000423559	0.00033584	0.000283208	0.000385965	0.000249373	0.000213033	0.000452381	0.000334765	-0.258825	-0.289896	-0.324253					0.9795	Parviterribacter multiflagellatus	1640866	Actinobacteria	Bacteria;Actinobacteria;Thermoleophilia;Solirubrobacterales;Parviterribacteraceae;Parviterribacter
Zotu41808	0.000290727	0.000347118	0.000327068	0.000413534	0.000249373	0.000204261	0.000264411	0.000299499		-0.226281						0.9332	Arboricoccus pini	1963835	Proteobacteria	Bacteria;Proteobacteria;Alphaproteobacteria;Rhodospirillales;Geminicoccaceae;Arboricoccus
Zotu41871	0.000288221	0.000199248	0.000334586	0.000492481	0.000275689	0.000149123	0.000275689	0.000287863								0.9873	Pseudonocardia kujensis	1128675	Actinobacteria	Bacteria;Actinobacteria;Actinomycetia;Pseudonocardiales;Pseudonocardiaceae;Pseudonocardia
Zotu41924	0.000377193	0.000152882	0.000166667	0.000270677	0.000162907	0.000215539	0.000315789	0.000237379			-0.18257					0.9258	Solirubrobacter soli	363832	Actinobacteria	Bacteria;Actinobacteria;Thermoleophilia;Solirubrobacterales;Solirubrobacteraceae;Solirubrobacter
Zotu41926	0.000319549	0.000265664	0.000253133	0.00026817	0.000224311	0.000413534	0.000286967	0.00029019								0.9614	Variibacter gotjawalensis	1333996	Proteobacteria	Bacteria;Proteobacteria;Alphaproteobacteria;Hyphomicrobiales;Bradyrhizobiaceae;Variibacter
Zotu42024	0.000283208	0.000283208	0.000280702	0.000378446	0.00027193	0.000284461	0.000210526	0.00028464								0.9769	Devosia humi	1591105	Proteobacteria	Bacteria;Proteobacteria;Alphaproteobacteria;Hyphomicrobiales;Devosiaceae;Devosia
Zotu42111	0.00183333	0.00102757	0.00122306	0.00155764	0.00114536	0.00181203	0.00102005	0.00137415						module #2	20	0.9923	Variovorax soli	376815	Proteobacteria	Bacteria;Proteobacteria;Betaproteobacteria;Burkholderiales;Comamonadaceae;Variovorax
Zotu42136	0.0005	0.000398496	0.000278195	0.000438596	0.000196742	0.000154135	0.000340852	0.000329574	-0.274515	-0.396941	-0.387347	-0.189375				0.8798	Ornatilinea apprima	1134406	Chloroflexi	Bacteria;Chloroflexi;Anaerolineae;Anaerolineales;Anaerolineaceae;Ornatilinea
Zotu42159	0.000892231	0.000374687	0.000469925	0.000575188	0.000377193	0.000281955	0.000526316	0.000499642		-0.242416	-0.3037					0.8957	Streptomyces wuyuanensis	1196353	Actinobacteria	Bacteria;Actinobacteria;Actinobacteria;Streptomycetales;Streptomycetaceae;Streptomyces
Zotu42202	0.000565163	0.000240602	0.000315789	0.000932331	0.000502506	0.00103759	0.000196742	0.000541532	0.346726	0.392723	0.4025		-0.410399	module #1	2	0.9821	Streptomyces alfalfae	1642299	Actinobacteria	Bacteria;Actinobacteria;Actinobacteria;Streptomycetales;Streptomycetaceae;Streptomyces
Zotu42297	0.000330827	0.00035589	0.000313283	0.00033208	0.000441103	0.000690476	0.00024812	0.000387397			0.176858	-0.217488				0.9795	Heyndrickxia vini	1476025	Firmicutes	Bacteria;Firmicutes;Bacilli;Bacillales;Bacillaceae;Heyndrickxia
Zotu42316	0.000317043	0.000347118	0.000367168	0.000276942	0.000339599	0.000166667	0.000281955	0.000299499		-0.219219	-0.211637					0.9488	Gaiella occulta	1002870	Actinobacteria	Bacteria;Actinobacteria;Rubrobacteria;Gaiellales;Gaiellaceae;Gaiella
Zotu42387	0.00176566	0.00159774	0.00208145	0.00214912	0.0157231	0.0236491	0.00116667	0.00687612	0.38725	0.56975	0.621002		-0.402292	module #4	12	0.9821	Indiicoccus explosivorum	1917864	Firmicutes	Bacteria;Firmicutes;Bacilli;Bacillales;Planococcaceae;Indiicoccus
Zotu42470	0.000710526	0.000818296	0.000862155	0.000863409	0.000914787	0.000551378	0.000793233	0.000787683								0.9282	Skermanella aerolata	393310	Proteobacteria	Bacteria;Proteobacteria;Alphaproteobacteria;Rhodospirillales;Rhodospirillaceae;Skermanella
Zotu42497	0.000541353	0.000507519	0.000595238	0.000528822	0.00231454	0.00255263	0.000407268	0.00106391	0.283713	0.485243	0.526816		-0.335334	module #4	16	0.9898	Cytobacillus depressus	1602942	Firmicutes	Bacteria;Firmicutes;Bacilli;Bacillales;Bacillaceae;Cytobacillus
Zotu42525	0.000393484	0.000293233	0.000302005	0.000422306	0.000294486	0.000334586	0.000261905	0.000328858								0.8772	Thermobaculum terrenum	166501	Chloroflexi	Bacteria;Chloroflexi;Chloroflexi incertae sedis;Thermobaculum
Zotu42693	0.000461153	0.000462406	0.000401003	0.000239348	0.000357143	0.000156642	0.000645363	0.000389008	-0.406592	-0.430026	-0.441337		0.270654			0.9463	Gaiella occulta	1002870	Actinobacteria	Bacteria;Actinobacteria;Rubrobacteria;Gaiellales;Gaiellaceae;Gaiella
Zotu42755	0.000186717	0.00024812	0.000269424	0.000238095	0.000186717	0.000132832	0.000149123	0.000201575								0.9332	Arboricoccus pini	1963835	Proteobacteria	Bacteria;Proteobacteria;Alphaproteobacteria;Rhodospirillales;Geminicoccaceae;Arboricoccus
Zotu42799	0.000397243	0.0004599	0.000492481	0.00037218	0.00112155	0.00137594	0.000327068	0.000649481	0.222077	0.388979	0.441294		-0.217415	module #4	9	0.9847	Schinkia oryziterrae	1191699	Firmicutes	Bacteria;Firmicutes;Bacilli;Bacillales;Bacillaceae;Schinkia
Zotu42824	0.00039599	0.000392231	0.000571429	0.000389724	0.000535088	0.000245614	0.000595238	0.000446473								0.8772	Thermobaculum terrenum	166501	Chloroflexi	Bacteria;Chloroflexi;Chloroflexi incertae sedis;Thermobaculum
Zotu42837	0.000234336	0.000280702	0.000337093	0.000216792	0.000223058	0.00014411	0.000330827	0.000252417		-0.261241	-0.217174		0.1844			0.9897	Cohnella saccharovorans	1255256	Firmicutes	Bacteria;Firmicutes;Bacilli;Bacillales;Paenibacillaceae;Cohnella
Zotu42886	0.000191729	0.000250627	0.000324561	0.000493734	0.000333333	0.000329574	0.000199248	0.000303258	0.298464	0.239328	0.284084					0.9409	Amaricoccus macauensis	57001	Proteobacteria	Bacteria;Proteobacteria;Alphaproteobacteria;Rhodobacterales;Rhodobacteraceae;Amaricoccus
Zotu43017	0.000393484	0.000213033	0.000236842	0.000487469	0.000131579	0.00012782	0.000284461	0.000267812		-0.266204	-0.286613					0.807	Roseiflexus castenholzii	120962	Chloroflexi	Bacteria;Chloroflexi;Chloroflexia;Chloroflexales;Roseiflexineae;Roseiflexus
Zotu43022	0.000265664	0.000275689	0.000234336	0.000296992	0.000196742	0.000131579	0.00022807	0.000232725		-0.207325						0.8648	Rubrobacter radiotolerans	42256	Actinobacteria	Bacteria;Actinobacteria;Rubrobacteria;Rubrobacterales;Rubrobacteraceae;Rubrobacter
Zotu43025	0.00154261	0.0011604	0.00136842	0.00249624	0.00123308	0.00142105	0.00125689	0.00149696	0.248788					module #3	1	0.9872	Nocardioides daphniae	402297	Actinobacteria	Bacteria;Actinobacteria;Actinomycetia;Propionibacteriales;Nocardioidaceae;Nocardioides
Zotu43059	0.00104386	0.000691729	0.000813283	0.00103383	0.000711779	0.000783208	0.00068797	0.000823666						module #2	33	0.9359	Dongia mobilis	578943	Proteobacteria	Bacteria;Proteobacteria;Alphaproteobacteria;Rhodospirillales;Rhodospirillaceae;Dongia
Zotu43072	0.000558897	0.000349624	0.000758145	0.00108396	0.000953634	0.001401	0.000481203	0.000798067	0.541057	0.530686	0.481493	0.281184	-0.293836	module #2	9	0.9513	Acidibacter ferrireducens	1229656	Proteobacteria	Bacteria;Proteobacteria;Gammaproteobacteria;Gammaproteobacteria incertae sedis;Acidibacter
Zotu43082	0.00033208	0.000793233	0.000580201	0.000518797	0.000508772	0.00027193	0.000615288	0.000517186		-0.253202			0.32136			0.9156	Arboricoccus pini	1963835	Proteobacteria	Bacteria;Proteobacteria;Alphaproteobacteria;Rhodospirillales;Geminicoccaceae;Arboricoccus
Zotu43101	0.0014812	0.00103008	0.00124937	0.00182707	0.00126566	0.000933584	0.00129825	0.00129789								0.8114	Alkalicoccus luteus	1237094	Firmicutes	Bacteria;Firmicutes;Bacilli;Bacillales;Bacillaceae;Alkalicoccus
Zotu43171	0.00239098	0.0012995	0.00165414	0.00235464	0.00176441	0.00186466	0.00209649	0.00191783						module #2	1	0.9897	Microvirga calopogonii	2078013	Proteobacteria	Bacteria;Proteobacteria;Alphaproteobacteria;Rhizobiales;Methylobacteriaceae;Microvirga
Zotu43195	0.000691729	0.00106642	0.00106516	0.0010188	0.00159023	0.00157018	0.000635338	0.00109112	0.281032	0.391611	0.476775			module #4	1	0.9898	Bacillus acidicola	209389	Firmicutes	Bacteria;Firmicutes;Bacilli;Bacillales;Bacillaceae;Bacillus
Zotu43205	0.000993734	0.000865915	0.000800752	0.000885965	0.000753133	0.000626566	0.000804511	0.000818654		-0.254107	-0.283122	-0.181694				0.982	Azohydromonas ureilytica	1778667	Proteobacteria	Bacteria;Proteobacteria;Betaproteobacteria;Burkholderiales;Alcaligenaceae;Azohydromonas
Zotu43270	0.000600251	0.00076817	0.000909774	0.000684211	0.000718045	0.000421053	0.000911028	0.000716076		-0.258468	-0.252436		0.180135			0.9847	Solirubrobacter soli	363832	Actinobacteria	Bacteria;Actinobacteria;Thermoleophilia;Solirubrobacterales;Solirubrobacteraceae;Solirubrobacter
Zotu43290	0.000219298	0.000394737	0.000359649	0.000213033	0.000358396	0.000216792	0.000265664	0.000289653								0.9794	Tumebacillus ginsengisoli	363888	Firmicutes	Bacteria;Firmicutes;Bacilli;Bacillales;Alicyclobacillaceae;Tumebacillus
Zotu43316	0.000344612	0.000182957	0.00020802	0.000244361	0.00024812	0.000213033	0.000293233	0.000247762								0.9488	Conexibacter stalactiti	1940611	Actinobacteria	Bacteria;Actinobacteria;Thermoleophilia;Solirubrobacterales;Conexibacteraceae;Conexibacter
Zotu43387	0.000944862	0.000605263	0.000665414	0.000721805	0.000691729	0.000612782	0.000809524	0.000721625								0.954	Gaiella occulta	1002870	Actinobacteria	Bacteria;Actinobacteria;Rubrobacteria;Gaiellales;Gaiellaceae;Gaiella
Zotu43459	0.000197995	0.000181704	0.000204261	0.00026817	0.000174185	0.000162907	0.000213033	0.000200322								0.8982	Aciditerrimonas ferrireducens	1294026	Actinobacteria	Bacteria;Actinobacteria;Acidimicrobiia;Acidimicrobiales;Acidimicrobiaceae;Aciditerrimonas
Zotu43480	0.00286717	0.00174687	0.00248246	0.00313534	0.00245238	0.00270551	0.00266165	0.00257877	0.232773	0.201374		0.257416	-0.179345			0.9794	Microvirga massiliensis	1033741	Proteobacteria	Bacteria;Proteobacteria;Alphaproteobacteria;Rhizobiales;Methylobacteriaceae;Microvirga
Zotu43503	0.000984962	0.000494987	0.000541353	0.000517544	0.000518797	0.000662907	0.000715539	0.000633727						module #2	39	0.9719	Luteitalea pratensis	1855912	Acidobacteria	Bacteria;Acidobacteria;Vicinamibacteria;Vicinamibacteraceae;Luteitalea
Zotu43552	0.000431078	0.000224311	0.000245614	0.00056391	0.000324561	0.00047995	0.000303258	0.000367526	0.257527	0.210669	0.17798	0.204547		module #2	4	0.9335	Annwoodia aquaesulis	47959	Proteobacteria	Bacteria;Proteobacteria;Betaproteobacteria;Nitrosomonadales;Thiobacillaceae;Annwoodia
Zotu43553	0.00259398	0.00163659	0.00230075	0.00236341	0.00219549	0.00198997	0.0025188	0.00222843								0.9463	Gaiella occulta	1002870	Actinobacteria	Bacteria;Actinobacteria;Rubrobacteria;Gaiellales;Gaiellaceae;Gaiella
Zotu43573	0.000389724	0.00037594	0.000347118	0.000404762	0.00024812	0.000186717	0.000384712	0.00033387		-0.236994	-0.274223					0.8798	Thermoanaerobaculum aquaticum	1312852	Acidobacteria	Bacteria;Acidobacteria;Thermoanaerobaculia;Thermoanaerobaculales;Thermoanaerobaculaceae;Thermoanaerobaculum
Zotu43630	0.000238095	0.000243108	0.000384712	0.000403509	0.000380952	0.000256892	0.00026817	0.000310777								0.9229	Arboricoccus pini	1963835	Proteobacteria	Bacteria;Proteobacteria;Alphaproteobacteria;Rhodospirillales;Geminicoccaceae;Arboricoccus
Zotu43653	0.00449749	0.00260652	0.0025401	0.00482957	0.00342356	0.0053797	0.00287343	0.00373577	0.240339	0.282931	0.203401		-0.27975	module #2	31	0.9846	Microvirga soli	1854496	Proteobacteria	Bacteria;Proteobacteria;Alphaproteobacteria;Rhizobiales;Methylobacteriaceae;Microvirga
Zotu43673	0.000318296	0.00018797	0.000264411	0.000373434	0.000279449	0.000266917	0.000265664	0.000279449	0.177207							0.9488	Conexibacter stalactiti	1940611	Actinobacteria	Bacteria;Actinobacteria;Thermoleophilia;Solirubrobacterales;Conexibacteraceae;Conexibacter
Zotu43733	0.000315789	0.000263158	0.000350877	0.000299499	0.000527569	0.000573935	0.000276942	0.000372538	0.285675	0.326616	0.294502	0.187792		module #2	8	0.9693	Luteitalea pratensis	1855912	Acidobacteria	Bacteria;Acidobacteria;Vicinamibacteria;Vicinamibacteraceae;Luteitalea
Zotu43739	0.000471178	0.000566416	0.000706767	0.00062406	0.000447368	0.000275689	0.000488722	0.000511457					0.193172			0.9744	Anaerobacterium chartisolvens	1297424	Firmicutes	Bacteria;Firmicutes;Clostridia;Eubacteriales;Oscillospiraceae;Anaerobacterium
Zotu43748	0.000598997	0.000308271	0.000380952	0.00052005	0.000458647	0.000419799	0.000462406	0.000449875					-0.195217			0.9437	Gaiella occulta	1002870	Actinobacteria	Bacteria;Actinobacteria;Rubrobacteria;Gaiellales;Gaiellaceae;Gaiella
Zotu43816	0.000530075	0.000329574	0.000260652	0.00027193	0.000186717	0.000159148	0.000390977	0.000304153	-0.431148	-0.493187	-0.497543	-0.255855				0.9463	Gaiella occulta	1002870	Actinobacteria	Bacteria;Actinobacteria;Rubrobacteria;Gaiellales;Gaiellaceae;Gaiella
Zotu43869	0.00755013	0.00511278	0.00583709	0.0100063	0.00455764	0.00501003	0.0052619	0.00619083						module #3	9	0.977	Solirubrobacter soli	363832	Actinobacteria	Bacteria;Actinobacteria;Thermoleophilia;Solirubrobacterales;Solirubrobacteraceae;Solirubrobacter
Zotu43894	0.000764411	0.000412281	0.000521303	0.000555138	0.00037218	0.000382206	0.000492481	0.0005	-0.2052	-0.289406	-0.265341					0.9437	Gaiella occulta	1002870	Actinobacteria	Bacteria;Actinobacteria;Rubrobacteria;Gaiellales;Gaiellaceae;Gaiella
Zotu43927	0.0111767	0.00879699	0.00852506	0.00829449	0.00702632	0.00645489	0.0114048	0.00881131	-0.50179	-0.553175	-0.521832	-0.280934		module #1	14	0.9898	Cytobacillus firmus	1399	Firmicutes	Bacteria;Firmicutes;Bacilli;Bacillales;Bacillaceae;Cytobacillus
Zotu43980	0.000174185	0.000223058	0.00025188	0.000221805	0.000285714	0.000236842	0.000191729	0.000226459								0.8673	Moorella stamsii	1266720	Firmicutes	Bacteria;Firmicutes;Clostridia;Thermoanaerobacterales;Thermoanaerobacteraceae;Moorella
Zotu44089	0.000180451	0.000215539	0.000220551	0.000195489	0.00029198	0.000209273	0.000255639	0.000224132								0.977	Gaiella occulta	1002870	Actinobacteria	Bacteria;Actinobacteria;Rubrobacteria;Gaiellales;Gaiellaceae;Gaiella
Zotu44159	0.000380952	0.000320802	0.000322055	0.000261905	0.000298246	0.000191729	0.000423559	0.000314178						module #2	1	0.8747	Thermoanaerobaculum aquaticum	1312852	Acidobacteria	Bacteria;Acidobacteria;Thermoanaerobaculia;Thermoanaerobaculales;Thermoanaerobaculaceae;Thermoanaerobaculum
Zotu44194	0.00054386	0.000551378	0.000799499	0.000798246	0.000813283	0.000556391	0.000672932	0.000676513								0.9692	Skermanella rosea	1817965	Proteobacteria	Bacteria;Proteobacteria;Alphaproteobacteria;Rhodospirillales;Rhodospirillaceae;Skermanella
Zotu44205	0.000390977	0.00014411	0.000192982	0.000353383	0.000260652	0.000640351	0.000224311	0.000315252	0.239762	0.316747	0.244599		-0.212357	module #2	11	0.9717	Rhodoplanes piscinae	444923	Proteobacteria	Bacteria;Proteobacteria;Alphaproteobacteria;Hyphomicrobiales;Hyphomicrobiaceae;Rhodoplanes
Zotu44261	0.000383459	0.000551378	0.000449875	0.000595238	0.000377193	0.000245614	0.000360902	0.00042338		-0.240977						0.9105	Arboricoccus pini	1963835	Proteobacteria	Bacteria;Proteobacteria;Alphaproteobacteria;Rhodospirillales;Geminicoccaceae;Arboricoccus
Zotu44284	0.00043985	0.000357143	0.000339599	0.000408521	0.000357143	0.000338346	0.000350877	0.000370211								0.9615	Salinarimonas rosea	552063	Proteobacteria	Bacteria;Proteobacteria;Alphaproteobacteria;Hyphomicrobiales;Salinarimonadaceae;Salinarimonas
Zotu44305	0.000597744	0.000322055	0.000363409	0.000497494	0.000407268	0.000597744	0.000357143	0.00044898						module #2	32	0.9407	Vicinamibacter silvestris	1612172	Acidobacteria	Bacteria;Acidobacteria;Vicinamibacteria;Vicinamibacteraceae;Vicinamibacter
Zotu44326	0.000275689	0.000431078	0.000390977	0.000419799	0.000323308	0.000209273	0.000384712	0.000347834					0.221282			0.844	Thermobaculum terrenum	166501	Chloroflexi	Bacteria;Chloroflexi;Chloroflexi incertae sedis;Thermobaculum
Zotu44360	0.00039599	0.000472431	0.00054386	0.000503759	0.000551378	0.000294486	0.000437343	0.000457035								0.814	Alkalicoccus luteus	1237094	Firmicutes	Bacteria;Firmicutes;Bacilli;Bacillales;Bacillaceae;Alkalicoccus
Zotu44366	0.00275188	0.00426817	0.00461529	0.00275564	0.00318421	0.00191228	0.0035802	0.00329538	-0.283999	-0.383734	-0.337409	-0.213288	0.333475	module #1	15	1	Sporosarcina siberiensis	1365606	Firmicutes	Bacteria;Firmicutes;Bacilli;Bacillales;Planococcaceae;Sporosarcina
Zotu44409	0.000218045	0.000119048	0.000181704	0.000285714	0.000274436	0.000343358	0.000156642	0.000225564	0.258002	0.296501	0.264889		-0.25985			0.8413	Chloroflexus islandicus	1707952	Chloroflexi	Bacteria;Chloroflexi;Chloroflexia;Chloroflexales;Chloroflexineae;Chloroflexus
Zotu44493	0.00116165	0.000685464	0.00070802	0.00104135	0.000714286	0.000984962	0.000694236	0.000855711	0.196935					module #2	45	0.9433	Vicinamibacter silvestris	1612172	Acidobacteria	Bacteria;Acidobacteria;Vicinamibacteria;Vicinamibacteraceae;Vicinamibacter
Zotu44513	0.000330827	0.000750627	0.000487469	0.000288221	0.000190476	0.000121554	0.000296992	0.000352309	-0.363185	-0.476102	-0.406976	-0.246116	0.397821			0.9846	Brevibacillus fluminis	511487	Firmicutes	Bacteria;Firmicutes;Bacilli;Bacillales;Paenibacillaceae;Brevibacillus
Zotu44529	0.000307018	0.000243108	0.000337093	0.000354637	0.000390977	0.000313283	0.000284461	0.000318654	0.226916							0.9769	Croceibacterium xixiisoli	1476466	Proteobacteria	Bacteria;Proteobacteria;Alphaproteobacteria;Sphingomonadales;Erythrobacteraceae;Croceibacterium
Zotu44551	0.000423559	0.000373434	0.000304511	0.000438596	0.000180451	0.00012406	0.00024812	0.000298962	-0.285015	-0.447798	-0.389259	-0.230514				0.81	Chloroflexus islandicus	1707952	Chloroflexi	Bacteria;Chloroflexi;Chloroflexia;Chloroflexales;Chloroflexineae;Chloroflexus
Zotu44568	0.000313283	0.000275689	0.000309524	0.000518797	0.000329574	0.000284461	0.00026817	0.0003285								0.9948	Daejeonella oryzae	1122943	Bacteroidetes	Bacteria;Bacteroidetes;Sphingobacteriia;Sphingobacteriales;Sphingobacteriaceae;Daejeonella
Zotu44702	0.000822055	0.00037594	0.00043609	0.00066416	0.000547619	0.000973684	0.000452381	0.000610276	0.204983	0.221609				module #2	41	0.9562	Luteitalea pratensis	1855912	Acidobacteria	Bacteria;Acidobacteria;Vicinamibacteria;Vicinamibacteraceae;Luteitalea
Zotu44705	0.000245614	0.000290727	0.000223058	0.00027193	0.000154135	0.000137845	0.000174185	0.000213928		-0.183228						0.9205	Arboricoccus pini	1963835	Proteobacteria	Bacteria;Proteobacteria;Alphaproteobacteria;Rhodospirillales;Geminicoccaceae;Arboricoccus
Zotu44757	0.000274436	0.000307018	0.000296992	0.000338346	0.000230576	0.000214286	0.000323308	0.000283566			-0.179068					0.8718	Luteitalea pratensis	1855912	Acidobacteria	Bacteria;Acidobacteria;Vicinamibacteria;Vicinamibacteraceae;Luteitalea
Zotu44822	0.00087218	0.000704261	0.000773183	0.000676692	0.00164035	0.00165163	0.000676692	0.000999284		0.30647	0.335111		-0.269246	module #4	11	0.9898	Bacillus mangrovi	1491830	Firmicutes	Bacteria;Firmicutes;Bacilli;Bacillales;Bacillaceae;Bacillus
Zotu44841	0.000223058	0.000451128	0.00029198	0.000305764	0.000238095	0.000213033	0.000362155	0.000297888					0.213089			0.9386	Gaiella occulta	1002870	Actinobacteria	Bacteria;Actinobacteria;Rubrobacteria;Gaiellales;Gaiellaceae;Gaiella
Zotu44849	0.000691729	0.000577694	0.00052381	0.000570175	0.000512531	0.000501253	0.000610276	0.000569638	-0.190628	-0.241611	-0.259145	-0.224591				0.9284	Gaiella occulta	1002870	Actinobacteria	Bacteria;Actinobacteria;Rubrobacteria;Gaiellales;Gaiellaceae;Gaiella
Zotu44854	0.000401003	0.000265664	0.000256892	0.000299499	0.00027193	0.000348371	0.000281955	0.000303616								0.8432	Natronospira proteinivora	1807133	Proteobacteria	Bacteria;Proteobacteria;Gammaproteobacteria;Chromatiales;Ectothiorhodospiraceae;Natronospira
Zotu44865	0.000441103	0.000192982	0.000234336	0.000537594	0.000259398	0.000368421	0.000219298	0.000321876	0.242357	0.179988				module #2	24	0.9386	Pirellulimonas nuda	2528009	Planctomycetes	Bacteria;Planctomycetes;Planctomycetia;Pirellulales;Lacipirellulaceae;Pirellulimonas
Zotu44870	0.000380952	0.00027193	0.000284461	0.000497494	0.000308271	0.000261905	0.000220551	0.000317938								0.8191	Alkalicoccus luteus	1237094	Firmicutes	Bacteria;Firmicutes;Bacilli;Bacillales;Bacillaceae;Alkalicoccus
Zotu44871	0.000265664	0.000448622	0.000393484	0.000182957	0.000452381	0.000451128	0.000695489	0.000412818	-0.195665							0.9974	Bacillus oryziterrae	1191699	Firmicutes	Bacteria;Firmicutes;Bacilli;Bacillales;Bacillaceae;Bacillus
Zotu44899	0.000253133	0.000300752	0.000402256	0.000264411	0.000407268	0.000235589	0.000384712	0.00032116								0.9897	Phenylobacterium immobile	21	Proteobacteria	Bacteria;Proteobacteria;Alphaproteobacteria;Caulobacterales;Caulobacteraceae;Phenylobacterium
Zotu44904	0.000263158	0.000229323	0.000308271	0.000258145	0.000285714	0.00027193	0.00025188	0.000266917				0.21875				0.9154	Racemicystis persica	1885912	Proteobacteria	Bacteria;Proteobacteria;Deltaproteobacteria;Myxococcales;Sorangiineae;Polyangiaceae;Racemicystis
Zotu44965	0.000295739	0.000225564	0.000240602	0.000253133	0.000308271	0.000278195	0.00026817	0.000267096						module #2	2	0.977	Luteitalea pratensis	1855912	Acidobacteria	Bacteria;Acidobacteria;Vicinamibacteria;Vicinamibacteraceae;Luteitalea
Zotu44974	0.00100627	0.00128697	0.00134962	0.000947368	0.00146366	0.00173935	0.00102632	0.00125994						module #1	1	0.9821	Bacillus alkalitolerans	1550385	Firmicutes	Bacteria;Firmicutes;Bacilli;Bacillales;Bacillaceae;Bacillus
Zotu45025	0.000557644	0.000446115	0.000527569	0.000710526	0.000551378	0.000681704	0.000438596	0.000559076								0.9897	Caulobacter daechungensis	1249558	Proteobacteria	Bacteria;Proteobacteria;Alphaproteobacteria;Caulobacterales;Caulobacteraceae;Caulobacter
Zotu45038	0.0005	0.000179198	0.000238095	0.00031203	0.000160401	0.000161654	0.000298246	0.000264232			-0.21992					0.9152	Bryobacter aggregatus	360054	Acidobacteria	Bacteria;Acidobacteria;Acidobacteriia;Bryobacterales;Bryobacteraceae;Bryobacter
Zotu45039	0.000452381	0.000244361	0.000270677	0.000300752	0.000174185	0.000140351	0.000302005	0.000269245	-0.284855	-0.381316	-0.394691	-0.259016				0.9385	Clostridium oryzae	1450648	Firmicutes	Bacteria;Firmicutes;Clostridia;Eubacteriales;Clostridiaceae;Clostridium
Zotu45054	0.000819549	0.000694236	0.000986216	0.000743108	0.00101378	0.000778195	0.00087218	0.000843895	0.198521			0.203419		module #2	5	0.8772	Luteitalea pratensis	1855912	Acidobacteria	Bacteria;Acidobacteria;Vicinamibacteria;Vicinamibacteraceae;Luteitalea
Zotu45080	0.00106642	0.000948622	0.00119549	0.00170927	0.00127193	0.00103759	0.0011604	0.00119853								0.9897	Skermanella aerolata	393310	Proteobacteria	Bacteria;Proteobacteria;Alphaproteobacteria;Rhodospirillales;Rhodospirillaceae;Skermanella
Zotu45100	0.000250627	0.000210526	0.000259398	0.000323308	0.000181704	0.000150376	0.000218045	0.000227712		-0.196155						0.928	Arboricoccus pini	1963835	Proteobacteria	Bacteria;Proteobacteria;Alphaproteobacteria;Rhodospirillales;Geminicoccaceae;Arboricoccus
Zotu45135	0.00128195	0.00093985	0.00106391	0.00117043	0.00123434	0.00147744	0.000994987	0.00116613	0.238725	0.209836				module #2	47	0.9514	Luteitalea pratensis	1855912	Acidobacteria	Bacteria;Acidobacteria;Vicinamibacteria;Vicinamibacteraceae;Luteitalea
Zotu45150	0.000736842	0.000195489	0.000319549	0.000834586	0.000318296	0.00160652	0.00024812	0.000608485	0.227409	0.280698	0.241159		-0.232894	module #1	12	0.9871	Rhodopseudomonas palustris	1513892	Proteobacteria	Bacteria;Proteobacteria;Alphaproteobacteria;Hyphomicrobiales;Bradyrhizobiaceae;Rhodopseudomonas
Zotu45163	0.000263158	0.000300752	0.000319549	0.000620301	0.000466165	0.000424812	0.000394737	0.000398496	0.221365	0.194886	0.226352					0.8849	Sphaerobacter thermophilus	2057	Chloroflexi	Bacteria;Chloroflexi;Thermomicrobia;Sphaerobacterales;Sphaerobacteraceae;Sphaerobacter
Zotu45226	0.000290727	0.000162907	0.000274436	0.000330827	0.000151629	0.000180451	0.000157895	0.000221267								0.9308	Panacagrimonas perspica	381431	Proteobacteria	Bacteria;Proteobacteria;Gammaproteobacteria;Nevskiales;Sinobacteraceae;Panacagrimonas
Zotu45232	0.000318296	0.000373434	0.000344612	0.000343358	0.00029198	0.000293233	0.000216792	0.000311672	0.182645							0.9077	Povalibacter uvarum	732238	Proteobacteria	Bacteria;Proteobacteria;Gammaproteobacteria;Nevskiales;Steroidobacteraceae;Povalibacter
Zotu45270	0.000239348	0.000302005	0.00029198	0.000169173	0.000243108	0.000132832	0.000349624	0.000246867		-0.249159	-0.239788		0.191399			0.9488	Gaiella occulta	1002870	Actinobacteria	Bacteria;Actinobacteria;Rubrobacteria;Gaiellales;Gaiellaceae;Gaiella
Zotu45287	0.000195489	0.000365915	0.000353383	0.000345865	0.000320802	0.000209273	0.000310777	0.000300215								0.8667	Haliangium tepidum	162028	Proteobacteria	Bacteria;Proteobacteria;Deltaproteobacteria;Myxococcales;Kofleriaceae;Haliangium
Zotu45291	0.000448622	0.000220551	0.000223058	0.000298246	0.00014411	0.000122807	0.000195489	0.000236126	-0.291415	-0.386014	-0.375477	-0.313246				0.9589	Clostridium polyendosporum	69208	Firmicutes	Bacteria;Firmicutes;Clostridia;Eubacteriales;Clostridiaceae;Clostridium
Zotu45315	0.00141353	0.00173684	0.00162155	0.00107895	0.0012995	0.000997494	0.00187343	0.00143161	-0.43146	-0.44623	-0.431771	-0.224429	0.218272	module #1	13	0.9974	Bacillus taiwanensis	1347902	Firmicutes	Bacteria;Firmicutes;Bacilli;Bacillales;Bacillaceae;Bacillus
Zotu45364	0.00043985	0.000229323	0.000219298	0.000314536	0.000196742	0.000521303	0.000197995	0.000302721		0.185663			-0.208106			0.9897	Mitsuaria chitosanitabida	65048	Proteobacteria	Bacteria;Proteobacteria;Betaproteobacteria;Burkholderiales;Burkholderiales genera incertae sedis;Mitsuaria
Zotu45367	0.000235589	0.000192982	0.000290727	0.000313283	0.000218045	0.000150376	0.000255639	0.000236663								0.9694	Geodermatophilus daqingensis	2026353	Actinobacteria	Bacteria;Actinobacteria;Actinomycetia;Geodermatophilales;Geodermatophilaceae;Geodermatophilus
Zotu45416	0.000342105	0.000308271	0.00043609	0.000360902	0.000319549	0.000186717	0.000496241	0.000349982		-0.236429	-0.227424					0.9564	Paenibacillus larvae	1464	Firmicutes	Bacteria;Firmicutes;Bacilli;Bacillales;Paenibacillaceae;Paenibacillus
Zotu45424	0.000494987	0.000276942	0.00037594	0.000464912	0.000443609	0.000703008	0.000269424	0.000432689	0.318422	0.340569	0.283911	0.198373		module #2	22	0.9639	Vicinamibacter silvestris	1612172	Acidobacteria	Bacteria;Acidobacteria;Vicinamibacteria;Vicinamibacteraceae;Vicinamibacter
Zotu45436	0.000774436	0.000453634	0.000404762	0.000641604	0.000322055	0.000327068	0.000365915	0.000469925	-0.209122	-0.281129	-0.253343	-0.223124				0.9871	Noviherbaspirillum denitrificans	1968433	Proteobacteria	Bacteria;Proteobacteria;Betaproteobacteria;Burkholderiales;Oxalobacteraceae;Noviherbaspirillum
Zotu45453	0.000256892	0.000315789	0.000390977	0.000536341	0.000690476	0.000694236	0.000325815	0.000458647	0.366688	0.461379	0.472032		-0.263522			0.9897	Rhizobium subbaraonis	908946	Proteobacteria	Bacteria;Proteobacteria;Alphaproteobacteria;Rhizobiales;Rhizobiaceae;Rhizobium
Zotu45470	0.00097619	0.000759398	0.00120677	0.0017995	0.00185589	0.00235965	0.000842105	0.00139993	0.605675	0.595304	0.58198	0.314363	-0.314602	module #2	13	0.9054	Ectothiorhodospira salini	568897	Proteobacteria	Bacteria;Proteobacteria;Gammaproteobacteria;Chromatiales;Ectothiorhodospiraceae;Ectothiorhodospira
Zotu45478	0.000304511	0.000204261	0.000235589	0.000293233	0.000218045	0.000220551	0.000235589	0.00024454								0.9512	Methylobacterium iners	418707	Proteobacteria	Bacteria;Proteobacteria;Alphaproteobacteria;Rhizobiales;Methylobacteriaceae;Methylobacterium
Zotu45599	0.000403509	0.000286967	0.00037594	0.000552632	0.000328321	0.000379699	0.000357143	0.000383459								0.9795	Solirubrobacter phytolaccae	1404360	Actinobacteria	Bacteria;Actinobacteria;Thermoleophilia;Solirubrobacterales;Solirubrobacteraceae;Solirubrobacter
Zotu45605	0.000325815	0.000409774	0.00033584	0.000542607	0.000338346	0.000219298	0.000333333	0.000357859								0.8363	Sphaerobacter thermophilus	2057	Chloroflexi	Bacteria;Chloroflexi;Thermomicrobia;Sphaerobacteridae;Sphaerobacterales;Sphaerobacterineae;Sphaerobacteraceae;Sphaerobacter
Zotu45765	0.000696742	0.000617794	0.000662907	0.000570175	0.00131704	0.000989975	0.00062782	0.000783208				-0.223524	-0.180663	module #4	2	0.9872	Lysinibacillus contaminans	1293441	Firmicutes	Bacteria;Firmicutes;Bacilli;Bacillales;Bacillaceae;Lysinibacillus
Zotu45832	0.00139474	0.000645363	0.000710526	0.0014386	0.000699248	0.000974937	0.000889724	0.000964733					-0.210233	module #3	1	0.9743	Methylobacterium iners	418707	Proteobacteria	Bacteria;Proteobacteria;Alphaproteobacteria;Rhizobiales;Methylobacteriaceae;Methylobacterium
Zotu45851	0.000215539	0.000230576	0.000184211	0.000449875	0.000166667	0.000276942	0.000203008	0.000246688	0.180174							1	Nocardioides koreensis	433651	Actinobacteria	Bacteria;Actinobacteria;Actinomycetia;Propionibacteriales;Nocardioidaceae;Nocardioides
Zotu45911	0.000517544	0.000591479	0.000610276	0.000870927	0.000448622	0.000349624	0.000442356	0.000547261		-0.206925						0.8367	Caldilinea aerophila	926550	Chloroflexi	Bacteria;Chloroflexi;Caldilineae;Caldilineales;Caldilineaceae;Caldilinea
Zotu45930	0.000472431	0.000562657	0.000746867	0.000492481	0.00258647	0.00384336	0.000492481	0.00131382	0.318132	0.510729	0.549922		-0.297961	module #4	15	0.9974	Bacillus salsus	930152	Firmicutes	Bacteria;Firmicutes;Bacilli;Bacillales;Bacillaceae;Bacillus
Zotu45967	0.00497243	0.00596992	0.00621053	0.00789599	0.0048208	0.00336717	0.00492607	0.00545184		-0.244872	-0.185369			module #3	5	0.8782	Sphaerobacter thermophilus	2057	Chloroflexi	Bacteria;Chloroflexi;Thermomicrobia;Sphaerobacterales;Sphaerobacteraceae;Sphaerobacter
Zotu45968	0.000343358	0.00016416	0.000220551	0.000294486	0.000235589	0.000744361	0.000191729	0.000313462	0.246718	0.346824	0.294111			module #1	1	0.9613	Vicinamibacter silvestris	1612172	Acidobacteria	Bacteria;Acidobacteria;Vicinamibacteria;Vicinamibacteraceae;Vicinamibacter
Zotu46028	0.000299499	0.000327068	0.000443609	0.000388471	0.000308271	0.000201754	0.000327068	0.000327963								0.9898	Ruminiclostridium cellulolyticum	1521	Firmicutes	Bacteria;Firmicutes;Clostridia;Eubacteriales;Oscillospiraceae;Ruminiclostridium
Zotu46109	0.000215539	0.000258145	0.000246867	0.000245614	0.000209273	0.000114035	0.000219298	0.000215539		-0.184012						0.8903	Nakamurella lactea	459515	Actinobacteria	Bacteria;Actinobacteria;Actinomycetia;Nakamurellales;Nakamurellaceae;Nakamurella
Zotu46125	0.000546366	0.000527569	0.000496241	0.000695489	0.000536341	0.000290727	0.000828321	0.00056015				0.281192				0.9643	Syntrophobacter wolinii	29527	Proteobacteria	Bacteria;Proteobacteria;Deltaproteobacteria;Syntrophobacterales;Syntrophobacteraceae;Syntrophobacter
Zotu46168	0.000491228	0.000379699	0.000417293	0.000952381	0.000552632	0.00117419	0.000280702	0.000606874	0.371701	0.441226	0.460903		-0.250921			0.9717	Pseudolabrys taiwanensis	331696	Proteobacteria	Bacteria;Proteobacteria;Alphaproteobacteria;Hyphomicrobiales;Xanthobacteraceae;Pseudolabrys
Zotu46249	0.000320802	0.000156642	0.000240602	0.000243108	0.000235589	0.00024812	0.00027193	0.000245256								0.9666	Microvirga massiliensis	1033741	Proteobacteria	Bacteria;Proteobacteria;Alphaproteobacteria;Rhizobiales;Methylobacteriaceae;Microvirga
Zotu46267	0.000725564	0.00047995	0.000548872	0.000572682	0.000522556	0.000498747	0.00047995	0.000546903								0.9152	Paludibaculum fermentans	1473598	Acidobacteria	Bacteria;Acidobacteria;Acidobacteriia;Bryobacterales;Bryobacteraceae;Paludibaculum
Zotu46269	0.000249373	0.00027193	0.000265664	0.000286967	0.000179198	0.000240602	0.000171679	0.000237916								0.9794	Phenylobacterium koreense	266125	Proteobacteria	Bacteria;Proteobacteria;Alphaproteobacteria;Caulobacterales;Caulobacteraceae;Phenylobacterium
Zotu46280	0.00220175	0.00117544	0.00149373	0.00192105	0.00160276	0.00214912	0.00137719	0.00170301	0.246343	0.233535				module #2	50	0.9846	Povalibacter uvarum	732238	Proteobacteria	Bacteria;Proteobacteria;Gammaproteobacteria;Nevskiales;Steroidobacteraceae;Povalibacter
Zotu46288	0.000320802	0.000304511	0.000442356	0.000473684	0.000266917	0.000169173	0.000239348	0.000316685								0.9846	Noviherbaspirillum denitrificans	1968433	Proteobacteria	Bacteria;Proteobacteria;Betaproteobacteria;Burkholderiales;Oxalobacteraceae;Noviherbaspirillum
Zotu46307	0.00156642	0.00139223	0.00163033	0.00137343	0.00129449	0.00111153	0.00112406	0.00135607		-0.211991				module #1	1	0.9897	Cohnella cellulosilytica	986710	Firmicutes	Bacteria;Firmicutes;Bacilli;Bacillales;Paenibacillaceae;Cohnella
Zotu46317	0.00142982	0.000651629	0.000918546	0.00146617	0.000692982	0.00130702	0.000823308	0.00104135					-0.200575			0.9871	Herbaspirillum seropedicae	964	Proteobacteria	Bacteria;Proteobacteria;Betaproteobacteria;Burkholderiales;Oxalobacteraceae;Herbaspirillum
Zotu46325	0.00496742	0.00281328	0.00306642	0.00383584	0.00272556	0.00280075	0.00365038	0.00340852						module #2	37	0.9518	Brevitalea aridisoli	1458336	Acidobacteria	Bacteria;Acidobacteria;Blastocatellia;Blastocatellales;Pyrinomonadaceae;Brevitalea
Zotu46370	0.000636591	0.000451128	0.000531328	0.000510025	0.00060401	0.000793233	0.000681704	0.000601146	0.21713	0.182653		0.262132		module #2	18	0.8846	Racemicystis persica	1885912	Proteobacteria	Bacteria;Proteobacteria;Deltaproteobacteria;Myxococcales;Sorangiineae;Polyangiaceae;Racemicystis
Zotu46373	0.000655388	0.000449875	0.000486216	0.000590226	0.000597744	0.000631579	0.000522556	0.000561941	0.192287					module #2	30	0.9616	Vicinamibacter silvestris	1612172	Acidobacteria	Bacteria;Acidobacteria;Vicinamibacteria;Vicinamibacteraceae;Vicinamibacter
Zotu46375	0.00101629	0.000695489	0.000746867	0.00123183	0.000706767	0.000796992	0.000738095	0.000847476								0.9822	Microlunatus panaciterrae	400768	Actinobacteria	Bacteria;Actinobacteria;Actinomycetia;Propionibacteriales;Propionibacteriaceae;Microlunatus
Zotu46378	0.000518797	0.000640351	0.000724311	0.000575188	0.00107895	0.00216416	0.000701754	0.000914787		0.340349	0.392942		-0.187405	module #4	6	0.9898	Bacillus marasmi	1926279	Firmicutes	Bacteria;Firmicutes;Bacilli;Bacillales;Bacillaceae;Bacillus
Zotu46382	0.000369674	0.000503759	0.000394737	0.000431078	0.000302005	0.000186717	0.000403509	0.000370211	-0.204674	-0.308636	-0.260944		0.244125			0.9054	Arboricoccus pini	1963835	Proteobacteria	Bacteria;Proteobacteria;Alphaproteobacteria;Rhodospirillales;Geminicoccaceae;Arboricoccus
Zotu46425	0.000521303	0.000200501	0.000195489	0.000239348	0.000120301	0.000117794	0.00024812	0.000234694	-0.322315	-0.404399	-0.423774					0.8619	Dehalogenimonas lykanthroporepellens	552810	Chloroflexi	Bacteria;Chloroflexi;Dehalococcoidia;Dehalogenimonas
Zotu46434	0.000353383	0.000568922	0.000605263	0.000417293	0.000397243	0.000230576	0.000424812	0.000428213				0.181412	0.2261			0.9847	Anaerobacterium chartisolvens	1297424	Firmicutes	Bacteria;Firmicutes;Clostridia;Eubacteriales;Oscillospiraceae;Anaerobacterium
Zotu46448	0.0010188	0.00106266	0.00130326	0.00140226	0.000952381	0.00066416	0.00123308	0.00109094		-0.184562						0.8926	Thermoanaerobaculum aquaticum	1312852	Acidobacteria	Bacteria;Acidobacteria;Thermoanaerobaculia;Thermoanaerobaculales;Thermoanaerobaculaceae;Thermoanaerobaculum
Zotu46449	0.00138346	0.000844612	0.000870927	0.00128571	0.000869674	0.00111028	0.000987469	0.0010503						module #2	37	0.8977	Chitinimonas prasina	1434937	Proteobacteria	Bacteria;Proteobacteria;Betaproteobacteria;Burkholderiales;Burkholderiaceae;Chitinimonas
Zotu46450	0.000250627	0.000294486	0.000263158	0.000195489	0.000200501	0.000130326	0.00026817	0.000228965	-0.223956	-0.286322	-0.269426		0.213155			0.9693	Gracilibacter thermotolerans	694434	Firmicutes	Bacteria;Firmicutes;Clostridia;Eubacteriales;Gracilibacteraceae;Gracilibacter
Zotu46482	0.0019787	0.00151504	0.00191228	0.00190476	0.00177694	0.00119674	0.00187719	0.00173738		-0.231128	-0.219822					0.8721	Thermobaculum terrenum	166501	Chloroflexi	Bacteria;Chloroflexi;Chloroflexi incertae sedis;Thermobaculum
Zotu46484	0.00105138	0.000505013	0.000681704	0.0012005	0.000814536	0.00145865	0.000679198	0.000912997	0.285079	0.329028	0.253258	0.241486		module #2	38	0.9003	Methylobacillus flagellatus	405	Proteobacteria	Bacteria;Proteobacteria;Betaproteobacteria;Nitrosomonadales;Methylophilaceae;Methylobacillus
Zotu46494	0.00149624	0.000981203	0.00133208	0.00143358	0.00103509	0.000808271	0.00130326	0.00119853			-0.195903					0.9923	Rhizobacter gummiphilus	946333	Proteobacteria	Bacteria;Proteobacteria;Betaproteobacteria;Burkholderiales;Burkholderiales genera incertae sedis;Rhizobacter
Zotu46503	0.00156516	0.00083208	0.00110276	0.0012807	0.00148747	0.00199373	0.00106767	0.0013328	0.265945	0.269717	0.212032			module #2	46	0.9795	Vicinamibacter silvestris	1612172	Acidobacteria	Bacteria;Acidobacteria;Vicinamibacteria;Vicinamibacteraceae;Vicinamibacter
Zotu46515	0.000496241	0.000379699	0.000494987	0.000676692	0.000407268	0.000402256	0.000482456	0.000477086								0.8214	Dehalogenimonas lykanthroporepellens	552810	Chloroflexi	Bacteria;Chloroflexi;Dehalococcoidia;Dehalogenimonas
Zotu46522	0.00634962	0.00358772	0.00340226	0.00755764	0.00290476	0.00327318	0.00338095	0.00435088						module #5	2	0.8903	Longilinea arvoryzae	360412	Chloroflexi	Bacteria;Chloroflexi;Anaerolineae;Anaerolineales;Anaerolineaceae;Longilinea
Zotu46536	0.000964912	0.000750627	0.00076817	0.00131078	0.000621554	0.000880952	0.000824561	0.000874508								0.9898	Plantactinospora mayteni	566021	Actinobacteria	Bacteria;Actinobacteria;Actinomycetia;Micromonosporales;Micromonosporaceae;Plantactinospora
Zotu46539	0.0017995	0.00104261	0.000878446	0.0012193	0.000850877	0.000944862	0.00119173	0.00113247						module #2	47	0.9381	Vicinamibacter silvestris	1612172	Acidobacteria	Bacteria;Acidobacteria;Vicinamibacteria;Vicinamibacteraceae;Vicinamibacter
Zotu46544	0.00103885	0.00104637	0.000946115	0.000770677	0.000649123	0.000446115	0.000946115	0.000834765	-0.426917	-0.530554	-0.517833	-0.35587	0.280549			0.9537	Gaiella occulta	1002870	Actinobacteria	Bacteria;Actinobacteria;Rubrobacteria;Gaiellales;Gaiellaceae;Gaiella
Zotu46546	0.000419799	0.000263158	0.000342105	0.000518797	0.000417293	0.000413534	0.000323308	0.000385428	0.283773	0.234116		0.206205		module #2	20	0.9084	Anatilimnocola aggregata	2528021	Planctomycetes	Bacteria;Planctomycetes;Planctomycetia;Pirellulales;Pirellulaceae;Anatilimnocola
Zotu46551	0.000347118	0.000155388	0.000226817	0.000411028	0.000214286	0.000345865	0.000172932	0.000267633	0.212491	0.223033						0.9744	Opitutus terrae	452637	Verrucomicrobia	Bacteria;Verrucomicrobia;Opitutae;Opitutales;Opitutaceae;Opitutus;
Zotu46572	0.000281955	0.000317043	0.000238095	0.000402256	0.000235589	0.000115288	0.000320802	0.000273004		-0.201283	-0.198164					0.8261	Nitrolancea hollandica	1129897	Chloroflexi	Bacteria;Chloroflexi;Thermomicrobia;Sphaerobacteridae;Sphaerobacterales;Sphaerobacterineae;Sphaerobacteraceae;Nitrolancea;Nitrolancea hollandica
Zotu46575	0.000254386	0.000235589	0.000330827	0.000662907	0.000263158	0.00016416	0.000186717	0.000299678								0.7985	Roseiflexus castenholzii	120962	Chloroflexi	Bacteria;Chloroflexi;Chloroflexia;Chloroflexales;Roseiflexineae;Roseiflexus
Zotu46580	0.000206767	0.000288221	0.000184211	0.000230576	0.000169173	0.000205514	0.000172932	0.000208199								0.9846	Devosia enhydra	665118	Proteobacteria	Bacteria;Proteobacteria;Alphaproteobacteria;Hyphomicrobiales;Devosiaceae;Devosia
